# Supplementary material for: N-Terminal-Based Targeted, Inducible Protein Degradation in Escherichia coli
Source: PLoS One. 2016 Feb 22;11(2):e0149746. doi: 10.1371/journal.pone.0149746 (PMC4765774; doi:10.1371/journal.pone.0149746)
Supplement: S2 File — GenBank files for all plasmids used in this study and MATLAB code for protein knockdown simulation. (ZIP) [file pone.0149746.s008.zip]

Archive with 28 entries (25 files):
- Plasmid Files and MATLAB/
- Plasmid Files and MATLAB/pJB005.gb
- __MACOSX/
- __MACOSX/Plasmid Files and MATLAB/
- __MACOSX/Plasmid Files and MATLAB/._pJB005.gb
- Plasmid Files and MATLAB/pJB028 - TEV Protease.gb
- __MACOSX/Plasmid Files and MATLAB/._pJB028 - TEV Protease.gb
- Plasmid Files and MATLAB/pKS011.gb
- __MACOSX/Plasmid Files and MATLAB/._pKS011.gb
- Plasmid Files and MATLAB/pKS012.gb
- __MACOSX/Plasmid Files and MATLAB/._pKS012.gb
- Plasmid Files and MATLAB/pKS013.gb
- __MACOSX/Plasmid Files and MATLAB/._pKS013.gb
- Plasmid Files and MATLAB/pKS014.gb
- __MACOSX/Plasmid Files and MATLAB/._pKS014.gb
- Plasmid Files and MATLAB/pKS042.gb
- __MACOSX/Plasmid Files and MATLAB/._pKS042.gb
- Plasmid Files and MATLAB/pKS043.gb
- __MACOSX/Plasmid Files and MATLAB/._pKS043.gb
- Plasmid Files and MATLAB/pKS044.gb
- __MACOSX/Plasmid Files and MATLAB/._pKS044.gb
- Plasmid Files and MATLAB/proteindeg.m
- __MACOSX/Plasmid Files and MATLAB/._proteindeg.m
- Plasmid Files and MATLAB/proteindeg_plot20150422.m
- __MACOSX/Plasmid Files and MATLAB/._proteindeg_plot20150422.m
- Plasmid Files and MATLAB/pTrcHis2B.gb
- __MACOSX/Plasmid Files and MATLAB/._pTrcHis2B.gb
- __MACOSX/._Plasmid Files and MATLAB
