# Supplementary material for: N-Terminal-Based Targeted, Inducible Protein Degradation in Escherichia coli
Source: PLoS One. 2016 Feb 22;11(2):e0149746. doi: 10.1371/journal.pone.0149746 (PMC4765774; doi:10.1371/journal.pone.0149746)
Supplement: S2 File — GenBank files for all plasmids used in this study and MATLAB code for protein knockdown simulation. (ZIP) [file pone.0149746.s008.zip › Plasmid Files and MATLAB/pJB005.gb]

LOCUS                   pJB005        5013 bp ds-DNA   circular     18-JUL-2011
DEFINITION  .
ACCESSION   
VERSION     
SOURCE      .
  ORGANISM  .
COMMENT     Truncated pTrcHis2B (removed myc/His tag) with p14*-TEV protease
COMMENT     ApEinfo:methylated:1
FEATURES             Location/Qualifiers
     primer_bind     1153..1181
                     /label=GFP with Promoter (a)
                     /ApEinfo_fwdcolor=#e3b548
                     /ApEinfo_revcolor=#d97b26
     misc_feature    228..248
                     /label=lacO
                     /ApEinfo_fwdcolor=#c4c4ff
                     /ApEinfo_revcolor=#9fff9f
     CDS             426..1181
                     /vntifkey="4"
                     /label=gfp3*ASV
                     /ApEinfo_fwdcolor=pink
                     /ApEinfo_revcolor=pink
     -35_signal      193..198
                     /label=-35_signal
                     /ApEinfo_fwdcolor=#ffb0ef
                     /ApEinfo_revcolor=#ff6262
     -10_signal      216..221
                     /label=-10_signal
                     /ApEinfo_fwdcolor=#ffc4f9
                     /ApEinfo_revcolor=#fcc274
     misc_signal     264..333
                     /label=rrnB antitermination signal
                     /ApEinfo_fwdcolor=#ecf480
                     /ApEinfo_revcolor=#92edf1
     misc_feature    346..354
                     /label=gene 10
                     /ApEinfo_fwdcolor=#ffbe7d
                     /ApEinfo_revcolor=#9982f4
     promoter        190..382
                     /label=trc promoter
                     /ApEinfo_fwdcolor=cyan
                     /ApEinfo_revcolor=green
     RBS             369..373
                     /label=RBS
                     /ApEinfo_fwdcolor=#9756ef
                     /ApEinfo_revcolor=#cd0532
     misc_feature    join(411..420,1182..1225)
                     /label=Multiple cloning site
                     /ApEinfo_fwdcolor=#d70428
                     /ApEinfo_revcolor=#ff8040
     terminator      1248..1405
                     /label=rrnB T1 and T2 terminators
                     /ApEinfo_fwdcolor=#ff00ff
                     /ApEinfo_revcolor=#804040
     misc_feature    1685..2545
                     /label=Ampicillin
                     /ApEinfo_fwdcolor=#d70428
                     /ApEinfo_revcolor=#ff8040
     rep_origin      2690..3363
                     /label=pBR322 origin
                     /ApEinfo_fwdcolor=#aa55ff
                     /ApEinfo_revcolor=#a8d02f
     misc_feature    4017..4976
                     /label=lacIq (lac repressor)
                     /ApEinfo_fwdcolor=#695bea
                     /ApEinfo_revcolor=#d578e9
     primer_bind     208..234
                     /label=Checking Primer (s)
                     /ApEinfo_fwdcolor=#e3b548
                     /ApEinfo_revcolor=#d97b26
     primer_bind     1308..1329
                     /label=Checking Primer (a)
                     /ApEinfo_fwdcolor=#e3b548
                     /ApEinfo_revcolor=#d97b26
ORIGIN
        1 GTTTGACAGC TTATCATCGA CTGCACGGTG CACCAATGCT TCTGGCGTCA GGCAGCCATC
       61 GGAAGCTGTG GTATGGCTGT GCAGGTCGTA AATCACTGCA TAATTCGTGT CGCTCAAGGC
      121 GCACTCCCGT TCTGGATAAT GTTTTTTGCG CCGACATCAT AACGGTTCTG GCAAATATTC
      181 TGAAATGAGC TGTTGACAAT TAATCATCCG GCTCGTATAA TGTGTGGAAT TGTGAGCGGA
      241 TAACAATTTC ACACAGGAAA CAGCGCCGCT GAGAAAAAGC GAAGCGGCAC TGCTCTTTAA
      301 CAATTTATCA GACAATCTGT GTGGGCACTC GACCGGAATT ATCGATTAAC TTTATTATTA
      361 AAAATTAAAG AGGTATATAT TAATGTATCG ATTAAATAAG GAGGAATAAA CCATGGATCC
      421 AGAGGATGCG TAAAGGAGAA GAACTTTTCA CTGGAGTTGT CCCAATTCTT GTTGAATTAG
      481 ATGGTGATGT TAATGGGCAC AAATTTTCTG TCAGTGGAGA GGGTGAAGGT GATGCAACAT
      541 ACGGAAAACT TACCCTTAAA TTTATTTGCA CTACTGGAAA ACTACCTGTT CCATGGCCAA
      601 CACTTGTCAC TACTTTCGGT TATGGTGTTC AATGCTTTGC GAGATACCCA GATCATATGA
      661 AACAGCATGA CTTTTTCAAG AGTGCCATGC CCGAAGGTTA TGTACAGGAA AGAACTATAT
      721 TTTTCAAAGA TGACGGGAAC TACAAGACAC GTGCTGAAGT CAAGTTTGAA GGTGATACCC
      781 TTGTTAATAG AATCGAGTTA AAAGGTATTG ATTTTAAAGA AGATGGAAAC ATTCTTGGAC
      841 ACAAATTGGA ATACAACTAT AACTCACACA ATGTATACAT CATGGCAGAC AAACAAAAGA
      901 ATGGAATCAA AGTTAACTTC AAAATTAGAC ACAACATTGA AGATGGAAGC GTTCAACTAG
      961 CAGACCATTA TCAACAAAAT ACTCCAATTG GCGATGGCCC TGTCCTTTTA CCAGACAACC
     1021 ATTACCTGTC CACACAATCT GCCCTTTCGA AAGATCCCAA CGAAAAGAGA GACCACATGG
     1081 TCCTTCTTGA GTTTGTAACA GCTGCTGGGA TTACACATGG CATGGATGAA CTATACAAAA
     1141 GGCCTGCAGC AAACGACGAA AACTACGCTG CATCAGTTTA AGAGCTCGAG ATCTGCAGCT
     1201 GGTACCATAT GGGAATTCGA AGCTTTCTAG AACTAGTACA GAATTTGCCT GGCGGCAGTA
     1261 GCGCGGTGGT CCCACCTGAC CCCATGCCGA ACTCAGAAGT GAAACGCCGT AGCGCCGATG
     1321 GTAGTGTGGG GTCTCCCCAT GCGAGAGTAG GGAACTGCCA GGCATCAAAT AAAACGAAAG
     1381 GCTCAGTCGA AAGACTGGGC CTTTCGTTTT ATCTGTTGTT TGTCGGTGAA CGCTCTCCTG
     1441 AGTAGGACAA ATCCGCCGGG AGCGGATTTG AACGTTGCGA AGCAACGGCC CGGAGGGTGG
     1501 CGGGCAGGAC GCCCGCCATA AACTGCCAGG CATCAAATTA AGCAGAAGGC CATCCTGACG
     1561 GATGGCCTTT TTGCGTTTCT ACAAACTCTT TTTGTTTATT TTTCTAAATA CATTCAAATA
     1621 TGTATCCGCT CATGAGACAA TAACCCTGAT AAATGCTTCA ATAATATTGA AAAAGGAAGA
     1681 GTATGAGTAT TCAACATTTC CGTGTCGCCC TTATTCCCTT TTTTGCGGCA TTTTGCCTTC
     1741 CTGTTTTTGC TCACCCAGAA ACGCTGGTGA AAGTAAAAGA TGCTGAAGAT CAGTTGGGTG
     1801 CACGAGTGGG TTACATCGAA CTGGATCTCA ACAGCGGTAA GATCCTTGAG AGTTTTCGCC
     1861 CCGAAGAACG TTTTCCAATG ATGAGCACTT TTAAAGTTCT GCTATGTGGC GCGGTATTAT
     1921 CCCGTGTTGA CGCCGGGCAA GAGCAACTCG GTCGCCGCAT ACACTATTCT CAGAATGACT
     1981 TGGTTGAGTA CTCACCAGTC ACAGAAAAGC ATCTTACGGA TGGCATGACA GTAAGAGAAT
     2041 TATGCAGTGC TGCCATAACC ATGAGTGATA ACACTGCGGC CAACTTACTT CTGACAACGA
     2101 TCGGAGGACC GAAGGAGCTA ACCGCTTTTT TGCACAACAT GGGGGATCAT GTAACTCGCC
     2161 TTGATCGTTG GGAACCGGAG CTGAATGAAG CCATACCAAA CGACGAGCGT GACACCACGA
     2221 TGCCTGTAGC AATGGCAACA ACGTTGCGCA AACTATTAAC TGGCGAACTA CTTACTCTAG
     2281 CTTCCCGGCA ACAATTAATA GACTGGATGG AGGCGGATAA AGTTGCAGGA CCACTTCTGC
     2341 GCTCGGCCCT TCCGGCTGGC TGGTTTATTG CTGATAAATC TGGAGCCGGT GAGCGTGGGT
     2401 CTCGCGGTAT CATTGCAGCA CTGGGGCCAG ATGGTAAGCC CTCCCGTATC GTAGTTATCT
     2461 ACACGACGGG GAGTCAGGCA ACTATGGATG AACGAAATAG ACAGATCGCT GAGATAGGTG
     2521 CCTCACTGAT TAAGCATTGG TAACTGTCAG ACCAAGTTTA CTCATATATA CTTTAGATTG
     2581 ATTTAAAACT TCATTTTTAA TTTAAAAGGA TCTAGGTGAA GATCCTTTTT GATAATCTCA
     2641 TGACCAAAAT CCCTTAACGT GAGTTTTCGT TCCACTGAGC GTCAGACCCC GTAGAAAAGA
     2701 TCAAAGGATC TTCTTGAGAT CCTTTTTTTC TGCGCGTAAT CTGCTGCTTG CAAACAAAAA
     2761 AACCACCGCT ACCAGCGGTG GTTTGTTTGC CGGATCAAGA GCTACCAACT CTTTTTCCGA
     2821 AGGTAACTGG CTTCAGCAGA GCGCAGATAC CAAATACTGT CCTTCTAGTG TAGCCGTAGT
     2881 TAGGCCACCA CTTCAAGAAC TCTGTAGCAC CGCCTACATA CCTCGCTCTG CTAATCCTGT
     2941 TACCAGTGGC TGCTGCCAGT GGCGATAAGT CGTGTCTTAC CGGGTTGGAC TCAAGACGAT
     3001 AGTTACCGGA TAAGGCGCAG CGGTCGGGCT GAACGGGGGG TTCGTGCACA CAGCCCAGCT
     3061 TGGAGCGAAC GACCTACACC GAACTGAGAT ACCTACAGCG TGAGCTATGA GAAAGCGCCA
     3121 CGCTTCCCGA AGGGAGAAAG GCGGACAGGT ATCCGGTAAG CGGCAGGGTC GGAACAGGAG
     3181 AGCGCACGAG GGAGCTTCCA GGGGGAAACG CCTGGTATCT TTATAGTCCT GTCGGGTTTC
     3241 GCCACCTCTG ACTTGAGCGT CGATTTTTGT GATGCTCGTC AGGGGGGCGG AGCCTATGGA
     3301 AAAACGCCAG CAACGCGGCC TTTTTACGGT TCCTGGCCTT TTGCTGGCCT TTTGCTCACA
     3361 TGTTCTTTCC TGCGTTATCC CCTGATTCTG TGGATAACCG TATTACCGCC TTTGAGTGAG
     3421 CTGATACCGC TCGCCGCAGC CGAACGACCG AGCGCAGCGA GTCAGTGAGC GAGGAAGCGG
     3481 AAGAGCGCCT GATGCGGTAT TTTCTCCTTA CGCATCTGTG CGGTATTTCA CACCGCATAT
     3541 GGTGCACTCT CAGTACAATC TGCTCTGATG CCGCATAGTT AAGCCAGTAT ACACTCCGCT
     3601 ATCGCTACGT GACTGGGTCA TGGCTGCGCC CCGACACCCG CCAACACCCG CTGACGCGCC
     3661 CTGACGGGCT TGTCTGCTCC CGGCATCCGC TTACAGACAA GCTGTGACCG TCTCCGGGAG
     3721 CTGCATGTGT CAGAGGTTTT CACCGTCATC ACCGAAACGC GCGAGGCAGC AGATCAATTC
     3781 GCGCGCGAAG GCGAAGCGGC ATGCATTTAC GTTGACACCA TCGAATGGTG CAAAACCTTT
     3841 CGCGGTATGG CATGATAGCG CCCGGAAGAG AGTCAATTCA GGGTGGTGAA TGTGAAACCA
     3901 GTAACGTTAT ACGATGTCGC AGAGTATGCC GGTGTCTCTT ATCAGACCGT TTCCCGCGTG
     3961 GTGAACCAGG CCAGCCACGT TTCTGCGAAA ACGCGGGAAA AAGTGGAAGC GGCGATGGCG
     4021 GAGCTGAATT ACATTCCCAA CCGCGTGGCA CAACAACTGG CGGGCAAACA GTCGTTGCTG
     4081 ATTGGCGTTG CCACCTCCAG TCTGGCCCTG CACGCGCCGT CGCAAATTGT CGCGGCGATT
     4141 AAATCTCGCG CCGATCAACT GGGTGCCAGC GTGGTGGTGT CGATGGTAGA ACGAAGCGGC
     4201 GTCGAAGCCT GTAAAGCGGC GGTGCACAAT CTTCTCGCGC AACGCGTCAG TGGGCTGATC
     4261 ATTAACTATC CGCTGGATGA CCAGGATGCC ATTGCTGTGG AAGCTGCCTG CACTAATGTT
     4321 CCGGCGTTAT TTCTTGATGT CTCTGACCAG ACACCCATCA ACAGTATTAT TTTCTCCCAT
     4381 GAAGACGGTA CGCGACTGGG CGTGGAGCAT CTGGTCGCAT TGGGTCACCA GCAAATCGCG
     4441 CTGTTAGCGG GCCCATTAAG TTCTGTCTCG GCGCGTCTGC GTCTGGCTGG CTGGCATAAA
     4501 TATCTCACTC GCAATCAAAT TCAGCCGATA GCGGAACGGG AAGGCGACTG GAGTGCCATG
     4561 TCCGGTTTTC AACAAACCAT GCAAATGCTG AATGAGGGCA TCGTTCCCAC TGCGATGCTG
     4621 GTTGCCAACG ATCAGATGGC GCTGGGCGCA ATGCGCGCCA TTACCGAGTC CGGGCTGCGC
     4681 GTTGGTGCGG ATATCTCGGT AGTGGGATAC GACGATACCG AAGACAGCTC ATGTTATATC
     4741 CCGCCGTCAA CCACCATCAA ACAGGATTTT CGCCTGCTGG GGCAAACCAG CGTGGACCGC
     4801 TTGCTGCAAC TCTCTCAGGG CCAGGCGGTG AAGGGCAATC AGCTGTTGCC CGTCTCACTG
     4861 GTGAAAAGAA AAACCACCCT GGCGCCCAAT ACGCAAACCG CCTCTCCCCG CGCGTTGGCC
     4921 GATTCATTAA TGCAGCTGGC ACGACAGGTT TCCCGACTGG AAAGCGGGCA GTGAGCGCAA
     4981 CGCAATTAAT GTGAGTTAGC GCGAATTGAT CTG  
//
