# Supplementary material for: N-Terminal-Based Targeted, Inducible Protein Degradation in Escherichia coli
Source: PLoS One. 2016 Feb 22;11(2):e0149746. doi: 10.1371/journal.pone.0149746 (PMC4765774; doi:10.1371/journal.pone.0149746)
Supplement: S2 File — GenBank files for all plasmids used in this study and MATLAB code for protein knockdown simulation. (ZIP) [file pone.0149746.s008.zip › Plasmid Files and MATLAB/pJB028 - TEV Protease.gb]

LOCUS                pj5_00057        5404 bp ds-DNA   circular     14-AUG-2012
ACCESSION   pJB001
KEYWORDS    ; ; ; ; ; ; ; ; ; ; ; ; ; ; ; ; ; ; ; ; ; ; ; ; ; ; ; ; ; ; ; ; ; ;
            ; ; ; ; ; ; ; ; ; ; ; ; ; ; ; ; ; .
COMMENT     
COMMENT     ApEinfo:methylated:1
FEATURES             Location/Qualifiers
     promoter        190..382
                     /label=trc promoter
                     /ApEinfo_fwdcolor=cyan
                     /ApEinfo_revcolor=green
     -35_signal      193..198
                     /label=-35_signal
                     /ApEinfo_fwdcolor=#ffb0ef
                     /ApEinfo_revcolor=#ff6262
     -10_signal      216..221
                     /label=-10_signal
                     /ApEinfo_fwdcolor=#ffc4f9
                     /ApEinfo_revcolor=#fcc274
     misc_feature    228..248
                     /label=lacO
                     /ApEinfo_fwdcolor=#c4c4ff
                     /ApEinfo_revcolor=#9fff9f
     misc_signal     264..333
                     /label=rrnB antitermination signal
                     /ApEinfo_fwdcolor=#ecf480
                     /ApEinfo_revcolor=#92edf1
     primer_bind     320..343
                     /label=Checking Primer (s)
                     /ApEinfo_fwdcolor=#e3b548
                     /ApEinfo_revcolor=#d97b26
     misc_feature    346..354
                     /label=gene 10
                     /ApEinfo_fwdcolor=#ffbe7d
                     /ApEinfo_revcolor=#9982f4
     RBS             369..373
                     /label=RBS
                     /ApEinfo_fwdcolor=#9756ef
                     /ApEinfo_revcolor=#cd0532
     misc_feature    411..420
                     /label=Multiple cloning site
                     /ApEinfo_fwdcolor=#d70428
                     /ApEinfo_revcolor=#ff8040
     misc_feature    421..432
                     /label=RBS2
                     /ApEinfo_fwdcolor=#7979ff
                     /ApEinfo_revcolor=#1bc7e4
     gene            433..1557
                     /label=p14*-TEV+
                     /ApEinfo_fwdcolor=#ff8000
                     /ApEinfo_revcolor=green
     misc_feature    433..807
                     /label=p14*
                     /ApEinfo_fwdcolor=#15a4d2
                     /ApEinfo_revcolor=green
     misc_feature    433..1557
                     /label=TEV
                     /ApEinfo_fwdcolor=#ff0080
                     /ApEinfo_revcolor=#1bc7e4
     misc_feature    808..849
                     /label=Spacer
                     /ApEinfo_fwdcolor=#b3e6f0
                     /ApEinfo_revcolor=green
     misc_feature    850..1557
                     /label=TEV Protease
                     /ApEinfo_fwdcolor=#ff8040
                     /ApEinfo_revcolor=green
     source          1558..1562
                     /mol_type="genomic DNA" /
                     /db_xref="taxon:511145"
                     /strain="K-12"
                     /sub_strain="MG1655"
                     /label=source:Escherichia coli str. K-12 substr.
                     /ApEinfo_fwdcolor=pink
                     /ApEinfo_revcolor=pink
     gene            1558..1572
                     /locus_tag="b0882"
                     /db_xref="ECOCYC:EG10156"
                     /db_xref="EcoGene:EG10156"
                     /db_xref="GeneID:945764"
                     /gene_synonym="ECK0873; JW0866; lopD"
                     /label=clpA
                     /ApEinfo_fwdcolor=#f4b45b
                     /ApEinfo_revcolor=green
     misc_feature    1558..1572
                     /label=Spacer(1)
                     /ApEinfo_label=Spacer
                     /ApEinfo_fwdcolor=#7979ff
                     /ApEinfo_revcolor=#1bc7e4
     source          1563..1572
                     /mol_type="genomic DNA"
                     /db_xref="taxon:511145"
                     /strain="K-12"
                     /sub_strain="MG1655"
                     /label=source:Escherichia coli str. K-12 substr. MG1655
                     /ApEinfo_fwdcolor=pink
                     /ApEinfo_revcolor=pink
     CDS             1563..1572
                     /locus_tag="b0882"
                     /gene_synonym="ECK0873; JW0866; lopD"
                     /experiment="N-terminus verified by Edman degradation:
                     PMID 3049606"
                     /function="enzyme; Degradation of proteins, peptides,
                     glyco"
                     /protein_id="NP_415403.1"
                     /transl_table=11
                     /db_xref="GI:16128850"
                     /db_xref="ASAP:ABE-0003001"
                     /db_xref="UniProtKB/Swiss-Prot:P0ABH9"
                     /db_xref="ECOCYC:EG10156"
                     /db_xref="EcoGene:EG10156"
                     /db_xref="GeneID:945764"
                     /codon_start=1
                     /translation="MLNQELELSLNMAFARAREHRHEFMTVEHLLLALLSNPSAREAL
                     EACSVDLVALRQELEAFIEQTTPVLPASEEERDTQPTLSFQRVLQRAVFHVQSSGRNE
                     VTGANVLVAIFSEQESQAAYLLRKHEVSRLDVVNFISHGTRKDEPTQSSDPGSQPNSE
                     EQAGGEERMENFTTNLNQLARVGGIDPLIGREKELERAIQVLCRRRKNNPLLVGESGV
                     GKTAIAEGLAWRIVQGDVPEVMADCTIYSLDIGSLLAGTKYRGDFEKRFKALLKQLEQ
                     DTNSILFIDEIHTIIGAGAASGGQVDAANLIKPLLSSGKIRVIGSTTYQEFSNIFEKD
                     RALARRFQKIDITEPSIEETVQIINGLKPKYEAHHDVRYTAKAVRAAVELAVKYINDR
                     HLPDKAIDVIDEAGARARLMPVSKRKKTVNVADIESVVARIARIPEKSVSQSDRDTLK
                     NLGDRLKMLVFGQDKAIEALTEAIKMARAGLGHEHKPVGSFLFAGPTGVGKTEVTVQL
                     SKALGIELLRFDMSEYMERHTVSRLIGAPPGYVGFDQGGLLTDAVIKHPHAVLLLDEI
                     EKAHPDVFNILLQVMDNGTLTDNNGRKADFRNVVLVMTTNAGVRETERKSIGLIHQDN
                     STDAMEEIKKIFTPEFRNRLDNIIWFDHLSTDVIHQVVDKFIVELQVQLDQKGVSLEV
                     SQEARNWLAEKGYDRAMGARPMARVIQDNLKKPLANELLFGSLVDGGQVTVALDKEKN
                     ELTYGFQSAQKHKAEAAH"
                     /product="ATPase and specificity subunit of ClpA-ClpP
                     ATP-dependent serine protease, chaperone activity"
                     /GO_component="GO:0005737 - cytoplasm"
                     /label=ATPase and specificity subunit of ClpA-ClpP ATP-de
                     /ApEinfo_fwdcolor=#4aa5ff
                     /ApEinfo_revcolor=#88ff88
     misc_feature    1563..1572
                     /label=Primer (s)
                     /ApEinfo_fwdcolor=cyan
                     /ApEinfo_revcolor=green
     misc_feature    1563..1572
                     /label=ClpA
                     /ApEinfo_fwdcolor=#80c23d
                     /ApEinfo_revcolor=#1bc7e4
     misc_feature    1573..1616
                     /label=Multiple cloning site(1)
                     /ApEinfo_label=Multiple cloning site
                     /ApEinfo_fwdcolor=#d70428
                     /ApEinfo_revcolor=#ff8040
     misc_feature    1573..5404
                     /label=BB_BamHI
                     /ApEinfo_fwdcolor=#ff0080
                     /ApEinfo_revcolor=#1bc7e4
     primer_bind     1593..1622
                     /label=Trunc(a) His/Myc
                     /ApEinfo_fwdcolor=#cc60ae
                     /ApEinfo_revcolor=#51ae53
     primer_bind     1629..1652
                     /label=Trunc(s) His/Myc
                     /ApEinfo_fwdcolor=#e3b548
                     /ApEinfo_revcolor=#d97b26
     terminator      1639..1796
                     /label=rrnB T1 and T2 terminators
                     /ApEinfo_fwdcolor=#ff00ff
                     /ApEinfo_revcolor=#804040
     primer_bind     1804..1828
                     /label=Checking Primer (a)
                     /ApEinfo_fwdcolor=#e3b548
                     /ApEinfo_revcolor=#d97b26
     misc_feature    2076..2936
                     /label=Ampicillin
                     /ApEinfo_fwdcolor=#d70428
                     /ApEinfo_revcolor=#ff8040
     rep_origin      3081..3754
                     /label=pBR322 origin
                     /ApEinfo_fwdcolor=#aa55ff
                     /ApEinfo_revcolor=#a8d02f
     misc_feature    4408..5367
                     /label=lacIq (lac repressor)
                     /ApEinfo_fwdcolor=#695bea
                     /ApEinfo_revcolor=#d578e9
     misc_feature    5234..5350
                     /label=Varshavsky Sequence
                     /ApEinfo_fwdcolor=#ff0000
                     /ApEinfo_revcolor=green
ORIGIN
        1 gtttgacagc ttatcatcga ctgcacggtg caccaatgct tctggcgtca ggcagccatc
       61 ggaagctgtg gtatggctgt gcaggtcgta aatcactgca taattcgtgt cgctcaaggc
      121 gcactcccgt tctggataat gttttttgcg ccgacatcat aacggttctg gcaaatattc
      181 tgaaatgagc tgttgacaat taatcatccg gctcgtataa tgtgtggaat tgtgagcgga
      241 taacaatttc acacaggaaa cagcgccgct gagaaaaagc gaagcggcac tgctctttaa
      301 caatttatca gacaatctgt gtgggcactc gaccggaatt atcgattaac tttattatta
      361 aaaattaaag aggtatatat taatgtatcg attaaataag gaggaataaa ccatggatcc
      421 aggagatgta cgatggcaat gcaggcagca aaacgtgcaa atattcgtct gcctccggaa
      481 gttaatcgca ttctgtatat tcgtaatctg ccgtacaaaa tcacagccga agaaatgtat
      541 gatatctttg gcaaatatgg tccgattcgt cagattcgtg ttggtaatac accggaaacc
      601 cgtggcaccg catatgttgt ttatgaagat attttcgacg ccaaaaacgc ctgtgatcat
      661 ctgagcggtt ttaatgtttg taatcgttat ctggtggtgc tgtattataa cgcaaatcgt
      721 gcattccaga aaatggatac caaaaaaaaa gaagaacagc tgaaactgct gaaagaaaaa
      781 tatggcatca atacctaccc tccgaaaatg gttaatccga tgagcggtct ggttccgcgt
      841 ggtagcgcaa tgggtgaaag cctgtttaaa ggtccgcgtg attataaccc gattagcagc
      901 gatatttgtc atctgaccaa tgaaagtgat ggtcatacca ccagtctgta tggtattggt
      961 tttggtccgt ttatcatcac caacaaacac ctgtttcgtc gtaataatgg caccctgctg
     1021 gttcagagcc tgcatggtgt ttttaaagtt aaagatacca ccaccctgca gcagcatctg
     1081 gttgatggtc gtgatatgat gattattcgt atgccgaaag attttccgcc ttttccgcag
     1141 aaactgaaat ttcgtgaacc gcagcgtgaa gaacgtattt gtctggttac caccaatttt
     1201 caggcaaaaa gcatgagcag catggttagc gataccagct gtacctttcc gagcagtgat
     1261 ggtatttttt ggaaacattg gatccagacc aaagatggtc agtgtggtag tccgctggtt
     1321 agcacccgtg atggttttat tgttggtatt catagcgcca gcaacttcac gaataccaat
     1381 aactatttta ccagcgtgcc gaaaaacttc atggaactgc tgaccaatca agaggcacag
     1441 cagtgggtta gcggttggcg tctgaatgca gatagcgttc tgtggggtgg tcataaagtt
     1501 tttatggtta aaccggaaga accgtttcag ccggttaaag aagcaaccca gctgtaatgc
     1561 ctatgctcaa tcgagctcga gatctgcagc tggtaccata tgggaattcg aagctttcta
     1621 gaactagtac agaatttgcc tggcggcagt agcgcggtgg tcccacctga ccccatgccg
     1681 aactcagaag tgaaacgccg tagcgccgat ggtagtgtgg ggtctcccca tgcgagagta
     1741 gggaactgcc aggcatcaaa taaaacgaaa ggctcagtcg aaagactggg cctttcgttt
     1801 tatctgttgt ttgtcggtga acgctctcct gagtaggaca aatccgccgg gagcggattt
     1861 gaacgttgcg aagcaacggc ccggagggtg gcgggcagga cgcccgccat aaactgccag
     1921 gcatcaaatt aagcagaagg ccatcctgac ggatggcctt tttgcgtttc tacaaactct
     1981 ttttgtttat ttttctaaat acattcaaat atgtatccgc tcatgagaca ataaccctga
     2041 taaatgcttc aataatattg aaaaaggaag agtatgagta ttcaacattt ccgtgtcgcc
     2101 cttattccct tttttgcggc attttgcctt cctgtttttg ctcacccaga aacgctggtg
     2161 aaagtaaaag atgctgaaga tcagttgggt gcacgagtgg gttacatcga actggatctc
     2221 aacagcggta agatccttga gagttttcgc cccgaagaac gttttccaat gatgagcact
     2281 tttaaagttc tgctatgtgg cgcggtatta tcccgtgttg acgccgggca agagcaactc
     2341 ggtcgccgca tacactattc tcagaatgac ttggttgagt actcaccagt cacagaaaag
     2401 catcttacgg atggcatgac agtaagagaa ttatgcagtg ctgccataac catgagtgat
     2461 aacactgcgg ccaacttact tctgacaacg atcggaggac cgaaggagct aaccgctttt
     2521 ttgcacaaca tgggggatca tgtaactcgc cttgatcgtt gggaaccgga gctgaatgaa
     2581 gccataccaa acgacgagcg tgacaccacg atgcctgtag caatggcaac aacgttgcgc
     2641 aaactattaa ctggcgaact acttactcta gcttcccggc aacaattaat agactggatg
     2701 gaggcggata aagttgcagg accacttctg cgctcggccc ttccggctgg ctggtttatt
     2761 gctgataaat ctggagccgg tgagcgtggg tctcgcggta tcattgcagc actggggcca
     2821 gatggtaagc cctcccgtat cgtagttatc tacacgacgg ggagtcaggc aactatggat
     2881 gaacgaaata gacagatcgc tgagataggt gcctcactga ttaagcattg gtaactgtca
     2941 gaccaagttt actcatatat actttagatt gatttaaaac ttcattttta atttaaaagg
     3001 atctaggtga agatcctttt tgataatctc atgaccaaaa tcccttaacg tgagttttcg
     3061 ttccactgag cgtcagaccc cgtagaaaag atcaaaggat cttcttgaga tccttttttt
     3121 ctgcgcgtaa tctgctgctt gcaaacaaaa aaaccaccgc taccagcggt ggtttgtttg
     3181 ccggatcaag agctaccaac tctttttccg aaggtaactg gcttcagcag agcgcagata
     3241 ccaaatactg tccttctagt gtagccgtag ttaggccacc acttcaagaa ctctgtagca
     3301 ccgcctacat acctcgctct gctaatcctg ttaccagtgg ctgctgccag tggcgataag
     3361 tcgtgtctta ccgggttgga ctcaagacga tagttaccgg ataaggcgca gcggtcgggc
     3421 tgaacggggg gttcgtgcac acagcccagc ttggagcgaa cgacctacac cgaactgaga
     3481 tacctacagc gtgagctatg agaaagcgcc acgcttcccg aagggagaaa ggcggacagg
     3541 tatccggtaa gcggcagggt cggaacagga gagcgcacga gggagcttcc agggggaaac
     3601 gcctggtatc tttatagtcc tgtcgggttt cgccacctct gacttgagcg tcgatttttg
     3661 tgatgctcgt caggggggcg gagcctatgg aaaaacgcca gcaacgcggc ctttttacgg
     3721 ttcctggcct tttgctggcc ttttgctcac atgttctttc ctgcgttatc ccctgattct
     3781 gtggataacc gtattaccgc ctttgagtga gctgataccg ctcgccgcag ccgaacgacc
     3841 gagcgcagcg agtcagtgag cgaggaagcg gaagagcgcc tgatgcggta ttttctcctt
     3901 acgcatctgt gcggtatttc acaccgcata tggtgcactc tcagtacaat ctgctctgat
     3961 gccgcatagt taagccagta tacactccgc tatcgctacg tgactgggtc atggctgcgc
     4021 cccgacaccc gccaacaccc gctgacgcgc cctgacgggc ttgtctgctc ccggcatccg
     4081 cttacagaca agctgtgacc gtctccggga gctgcatgtg tcagaggttt tcaccgtcat
     4141 caccgaaacg cgcgaggcag cagatcaatt cgcgcgcgaa ggcgaagcgg catgcattta
     4201 cgttgacacc atcgaatggt gcaaaacctt tcgcggtatg gcatgatagc gcccggaaga
     4261 gagtcaattc agggtggtga atgtgaaacc agtaacgtta tacgatgtcg cagagtatgc
     4321 cggtgtctct tatcagaccg tttcccgcgt ggtgaaccag gccagccacg tttctgcgaa
     4381 aacgcgggaa aaagtggaag cggcgatggc ggagctgaat tacattccca accgcgtggc
     4441 acaacaactg gcgggcaaac agtcgttgct gattggcgtt gccacctcca gtctggccct
     4501 gcacgcgccg tcgcaaattg tcgcggcgat taaatctcgc gccgatcaac tgggtgccag
     4561 cgtggtggtg tcgatggtag aacgaagcgg cgtcgaagcc tgtaaagcgg cggtgcacaa
     4621 tcttctcgcg caacgcgtca gtgggctgat cattaactat ccgctggatg accaggatgc
     4681 cattgctgtg gaagctgcct gcactaatgt tccggcgtta tttcttgatg tctctgacca
     4741 gacacccatc aacagtatta ttttctccca tgaagacggt acgcgactgg gcgtggagca
     4801 tctggtcgca ttgggtcacc agcaaatcgc gctgttagcg ggcccattaa gttctgtctc
     4861 ggcgcgtctg cgtctggctg gctggcataa atatctcact cgcaatcaaa ttcagccgat
     4921 agcggaacgg gaaggcgact ggagtgccat gtccggtttt caacaaacca tgcaaatgct
     4981 gaatgagggc atcgttccca ctgcgatgct ggttgccaac gatcagatgg cgctgggcgc
     5041 aatgcgcgcc attaccgagt ccgggctgcg cgttggtgcg gatatctcgg tagtgggata
     5101 cgacgatacc gaagacagct catgttatat cccgccgtca accaccatca aacaggattt
     5161 tcgcctgctg gggcaaacca gcgtggaccg cttgctgcaa ctctctcagg gccaggcggt
     5221 gaagggcaat cagctgttgc ccgtctcact ggtgaaaaga aaaaccaccc tggcgcccaa
     5281 tacgcaaacc gcctctcccc gcgcgttggc cgattcatta atgcagctgg cacgacaggt
     5341 ttcccgactg gaaagcgggc agtgagcgca acgcaattaa tgtgagttag cgcgaattga
     5401 tctg     
//
