# Supplementary material for: N-Terminal-Based Targeted, Inducible Protein Degradation in Escherichia coli
Source: PLoS One. 2016 Feb 22;11(2):e0149746. doi: 10.1371/journal.pone.0149746 (PMC4765774; doi:10.1371/journal.pone.0149746)
Supplement: S2 File — GenBank files for all plasmids used in this study and MATLAB code for protein knockdown simulation. (ZIP) [file pone.0149746.s008.zip › Plasmid Files and MATLAB/pKS011.gb]

LOCUS       pKS011                  5792 bp ds-DNA     circular     15-JUL-2013
ACCESSION   unknown
COMMENT     
COMMENT     ApEinfo:methylated:1
FEATURES             Location/Qualifiers
     terminator      1..243
                     /label=lambda terminator
                     /ApEinfo_fwdcolor=#ff00ff
                     /ApEinfo_revcolor=#804040
                     /ApEinfo_graphicformat=arrow_data {{0 1 2 0 0 -1} {} 0}
                     width 5 offset 0
     misc_feature    244..377
                     /label=pZE-backbone_BamHI
                     /ApEinfo_fwdcolor=pink
                     /ApEinfo_revcolor=pink
                     /ApEinfo_graphicformat=arrow_data {{0 1 2 0 0 -1} {} 0}
                     width 5 offset 0
     source          378..2414
                     /mol_type="other DNA"
                     /db_xref="taxon:508435"
                     /label=BioBrick cloning vector pSB4C5-I52002
                     /ApEinfo_fwdcolor=pink
                     /ApEinfo_revcolor=pink
                     /ApEinfo_graphicformat=arrow_data {{0 1 2 0 0 -1} {} 0}
                     width 5 offset 0
     misc_feature    514..881
                     /label=par region
                     /ApEinfo_fwdcolor=pink
                     /ApEinfo_revcolor=pink
                     /ApEinfo_graphicformat=arrow_data {{0 1 2 0 0 -1} {} 0}
                     width 5 offset 0
     misc_feature    1012..1094
                     /label=AT rich region
                     /ApEinfo_fwdcolor=pink
                     /ApEinfo_revcolor=pink
                     /ApEinfo_graphicformat=arrow_data {{0 1 2 0 0 -1} {} 0}
                     width 5 offset 0
     CDS             1263..2213
                     /protein_id="ACB05492.1"
                     /transl_table=11
                     /db_xref="GI:169921159"
                     /codon_start=1
                     /translation="MSELVVFKANELAISRYDLTEHETKLILCCVALLNPTIENPTRK
                     ERTVSFTYNQYAQMMNISRENAYGVLAKATRELMTRTVEIRNPLVKGFEIFQWTNYAK
                     FSSEKLELVFSEEILPYLFQLKKFIKYNLEHVKSFENKYSMRIYEWLLKELTQKKTHK
                     ANIEISLDEFKFMLMLENNYHEFKRLNQWVLKPISKDLNTYSNMKLVVDKRGRPTDTL
                     IFQVELDRQMDLVTELENNQIKMNGDKIPTTITSDSYLRNGLRKTLHDALTAKIQLTS
                     FEAKFLSDMQSKHDLNGSFSWLTQKQRTTLENILAKYGRI"
                     /product="Rep101"
                     /label=rep101
                     /ApEinfo_fwdcolor=#4eff4e
                     /ApEinfo_revcolor=#4eff4e
                     /ApEinfo_graphicformat=arrow_data {{0 1 2 0 0 -1} {} 0}
                     width 5 offset 0
     rep_origin      2402..2414
                     /label=pSC101 low copy replication origin (BBa_I50042)
                     /ApEinfo_fwdcolor=pink
                     /ApEinfo_revcolor=pink
                     /ApEinfo_graphicformat=arrow_data {{0 1 2 0 0 -1} {} 0}
                     width 5 offset 0
     misc_feature    2415..3313
                     /label=pZE-backbone_BamHI(1)
                     /ApEinfo_label=pZE-backbone_BamHI
                     /ApEinfo_fwdcolor=pink
                     /ApEinfo_revcolor=pink
                     /ApEinfo_graphicformat=arrow_data {{0 1 2 0 0 -1} {} 0}
                     width 5 offset 0
     CDS             complement(2543..3202)
                     /vntifkey="4"
                     /label=CM(R)
                     /ApEinfo_fwdcolor=#ff9c45
                     /ApEinfo_revcolor=#4cff77
                     /ApEinfo_graphicformat=arrow_data {{0 1 2 0 0 -1} {} 0}
                     width 5 offset 0
     misc_feature    3390..3488
                     /label=Promoter Region
                     /ApEinfo_fwdcolor=cyan
                     /ApEinfo_revcolor=green
                     /ApEinfo_graphicformat=arrow_data {{0 1 2 0 0 -1} {} 0}
                     width 5 offset 0
     misc_feature    3409..3414
                     /SerialCloner_Color="&h84A4C0"
                     /SerialCloner_Arrow="True"
                     /SerialCloner_Protect="True"
                     /SerialCloner_Show="True"
                     /label=-35 Box
                     /ApEinfo_fwdcolor=pink
                     /ApEinfo_revcolor=pink
                     /ApEinfo_graphicformat=arrow_data {{0 1 2 0 0 -1} {} 0}
                     width 5 offset 0
     misc_feature    3457..3462
                     /SerialCloner_Color="&h84A4C0"
                     /SerialCloner_Arrow="True"
                     /SerialCloner_Protect="True"
                     /SerialCloner_Show="True"
                     /label=-10 Box
                     /ApEinfo_fwdcolor=pink
                     /ApEinfo_revcolor=pink
                     /ApEinfo_graphicformat=arrow_data {{0 1 2 0 0 -1} {} 0}
                     width 5 offset 0
     source          3518..4741
                     /mol_type="other DNA"
                     /label=Cloning vector pMAL-p5X
                     /ApEinfo_fwdcolor=pink
                     /ApEinfo_revcolor=pink
                     /ApEinfo_graphicformat=arrow_data {{0 1 2 0 0 -1} {} 0}
                     width 5 offset 0
     gene            3518..4741
                     /label=malE expression cassette
                     /ApEinfo_fwdcolor=pink
                     /ApEinfo_revcolor=pink
                     /ApEinfo_graphicformat=arrow_data {{0 1 2 0 0 -1} {} 0}
                     width 5 offset 0
     CDS             3518..4741
                     /codon_start=1
                     /translation="MKIKTGARILALSALTTMMFSASALAKIEEGKLVIWINGDKGYN
                     GLAEVGKKFEKDTGIKVTVEHPDKLEEKFPQVAATGDGPDIIFWAHDRFGGYAQSGLL
                     AEITPDKAFQDKLYPFTWDAVRYNGKLIAYPIAVEALSLIYNKDLLPNPPKTWEEIPA
                     LDKELKAKGKSALMFNLQEPYFTWPLIAADGGYAFKYENGKYDIKDVGVDNAGAKAGL
                     TFLVDLIKNKHMNADTDYSIAEAAFNKGETAMTINGPWAWSNIDTSKVNYGVTVLPTF
                     KGQPSKPFVGVLSAGINAASPNKELAKEFLENYLLTDEGLEAVNKDKPLGAVALKSYE
                     EELVKDPRIAATMENAQKGEIMPNIPQMSAFWYAVRTAVINAASGRQTVDEALKDAQT
                     NSSSNNNNNNNNNNLGIEGRISHMSMGGRDIVDGSEFPAGN"
                     /product="maltose binding protein (MBP) fusion"
                     /note="malE sequence 1528..2703; spacer and factor Xa site
                     2704..2762; multiple cloning site region 2763..2829"
                     /label=malE expression cassette(1)
                     /ApEinfo_label=malE expression cassette
                     /ApEinfo_fwdcolor=#ff9c45
                     /ApEinfo_revcolor=#4cff77
                     /ApEinfo_graphicformat=arrow_data {{0 1 2 0 0 -1} {} 0}
                     width 5 offset 0
     primer_bind     4652..4675
                     /label=malE primer sequence (NEB #S1237S)
                     /ApEinfo_fwdcolor=pink
                     /ApEinfo_revcolor=pink
                     /ApEinfo_graphicformat=arrow_data {{0 1 2 0 0 -1} {} 0}
                     width 5 offset 0
     misc_feature    4775..4795
                     /label=TEV recognition site
                     /ApEinfo_fwdcolor=#ddacff
                     /ApEinfo_revcolor=green
                     /ApEinfo_graphicformat=arrow_data {{0 1 2 0 0 -1} {} 0}
                     width 5 offset 0
     misc_feature    4796..4837
                     /label=N-degron
                     /ApEinfo_fwdcolor=#ddacff
                     /ApEinfo_revcolor=green
                     /ApEinfo_graphicformat=arrow_data {{0 1 2 0 0 -1} {} 0}
                     width 5 offset 0
     misc_structure  4865..5008
                     /label=SF3b155
                     /ApEinfo_fwdcolor=pink
                     /ApEinfo_revcolor=pink
                     /ApEinfo_graphicformat=arrow_data {{0 1 2 0 0 -1} {} 0}
                     width 5 offset 0
     misc_binding    5054..5077
                     /label=Flag Tag
                     /ApEinfo_fwdcolor=pink
                     /ApEinfo_revcolor=pink
                     /ApEinfo_graphicformat=arrow_data {{0 1 2 0 0 -1} {} 0}
                     width 5 offset 0
     misc_feature    5078..5792
                     /label=mCherry
                     /ApEinfo_fwdcolor=#ff1d39
                     /ApEinfo_revcolor=pink
                     /ApEinfo_graphicformat=arrow_data {{0 1 2 0 0 -1} {} 0}
                     width 5 offset 0
ORIGIN
        1 tatccgggta ggcgcaatca ctttcgtctc tactccgtta caaagcgagg ctgggtattt
       61 cccggccttt ctgttatccg aaatccactg aaagcacagc ggctggctga ggagataaat
      121 aataaacgag gggctgtatg cacaaagcat cttctgttga gttaagaacg agtatcgaga
      181 tggcacatag ccttgctcaa attggaatca ggtttgtgcc aataccagta gaaacagacg
      241 aaggatccca tggtacgcgt gctagaggca tcaaataaaa cgaaaggctc agtcgaaaga
      301 ctgggccttt cgttttatct gttgtttgtc ggtgaacgct ctcctgagta ggacaaatcc
      361 gccgccctag acctaggctg tcagaccaag tttacgagct cgcttggact cctgttgata
      421 gatccagtaa tgacctcaga actccatctg gatttgttca gaacgctcgg ttgccgccgg
      481 gcgtttttta ttggtgagaa tccaagcact agggacagta agacgggtaa gcctgttgat
      541 gataccgctg ccttactggg tgcattagcc agtctgaatg acctgtcacg ggataatccg
      601 aagtggtcag actggaaaat cagagggcag gaactgctga acagcaaaaa gtcagatagc
      661 accacatagc agacccgcca taaaacgccc tgagaagccc gtgacgggct tttcttgtat
      721 tatgggtagt ttccttgcat gaatccataa aaggcgcctg tagtgccatt tacccccatt
      781 cactgccaga gccgtgagcg cagcgaactg aatgtcacga aaaagacagc gactcaggtg
      841 cctgatggtc ggagacaaaa ggaatattca gcgatttgcc cgagcttgcg agggtgctac
      901 ttaagccttt agggttttaa ggtctgtttt gtagaggagc aaacagcgtt tgcgacatcc
      961 ttttgtaata ctgcggaact gactaaagta gtgagttata cacagggctg ggatctattc
     1021 tttttatctt tttttattct ttctttattc tataaattat aaccacttga atataaacaa
     1081 aaaaaacaca caaaggtcta gcggaattta cagagggtct agcagaattt acaagttttc
     1141 cagcaaaggt ctagcagaat ttacagatac ccacaactca aaggaaaagg acatgtaatt
     1201 atcattgact agcccatctc aattggtata gtgattaaaa tcacctagac caattgagat
     1261 gtatgtctga attagttgtt ttcaaagcaa atgaactagc gattagtcgc tatgacttaa
     1321 cggagcatga aaccaagcta attttatgct gtgtggcact actcaacccc acgattgaaa
     1381 accctacaag gaaagaacgg acggtatcgt tcacttataa ccaatacgct cagatgatga
     1441 acatcagtag ggaaaatgct tatggtgtat tagctaaagc aaccagagag ctgatgacga
     1501 gaactgtgga aatcaggaat cctttggtta aaggctttga gattttccag tggacaaact
     1561 atgccaagtt ctcaagcgaa aaattagaat tagtttttag tgaagagata ttgccttatc
     1621 ttttccagtt aaaaaaattc ataaaatata atctggaaca tgttaagtct tttgaaaaca
     1681 aatactctat gaggatttat gagtggttat taaaagaact aacacaaaag aaaactcaca
     1741 aggcaaatat agagattagc cttgatgaat ttaagttcat gttaatgctt gaaaataact
     1801 accatgagtt taaaaggctt aaccaatggg ttttgaaacc aataagtaaa gatttaaaca
     1861 cttacagcaa tatgaaattg gtggttgata agcgaggccg cccgactgat acgttgattt
     1921 tccaagttga actagataga caaatggatc tcgtaaccga acttgagaac aaccagataa
     1981 aaatgaatgg tgacaaaata ccaacaacca ttacatcaga ttcctaccta cgtaacggac
     2041 taagaaaaac actacacgat gctttaactg caaaaattca gctcaccagt tttgaggcaa
     2101 aatttttgag tgacatgcaa agtaagcatg atctcaatgg ttcgttctca tggctcacgc
     2161 aaaaacaacg aaccacacta gagaacatac tggctaaata cggaaggatc tgaggttctt
     2221 atggctcttg tatctatcag tgaagcatca agactaacaa acaaaagtag aacaactgtt
     2281 caccgttaga tatcaaaggg aaaactgtcc atatgcacag atgaaaacgg tgtaaaaaag
     2341 atagatacat cagagctttt acgagttttt ggtgcattta aagctgttca ccatgaacag
     2401 atcgacaatg taacctagtg cttggattct caccaataaa aaacgcccgg cggcaaccga
     2461 gcgttctgaa caaatccaga tggagttctg aggtcattac tggatctatc aacaggagtc
     2521 caagcgagct cccttaaaaa aattacgccc cgccctgcca ctcatcgcag tactgttgta
     2581 attcattaag cattctgccg acatggaagc catcacagac ggcatgatga acctgaatcg
     2641 ccagcggcat cagcaccttg tcgccttgcg tataatattt gcccatggtg aaaacggggg
     2701 cgaagaagtt gtccatattg gccacgttta aatcaaaact ggtgaaactc acccagggat
     2761 tggctgagac gaaaaacata ttctcaataa accctttagg gaaataggcc aggttttcac
     2821 cgtaacacgc cacatcttgc gaatatatgt gtagaaactg ccggaaatcg tcgtggtatt
     2881 cactccagag cgatgaaaac gtttcagttt gctcatggaa aacggtgtaa caagggtgaa
     2941 cactatccca tatcaccagc tcaccgtctt tcattgccat acggaattcc ggatgagcat
     3001 tcatcaggcg ggcaagaatg tgaataaagg ccggataaaa cttgtgctta tttttcttta
     3061 cggtctttaa aaaggccgta atatccagct gaacggtctg gttataggta cattgagcaa
     3121 ctgactgaaa tgcctcaaaa tgttctttac gatgccattg ggatatatca acggtggtat
     3181 atccagtgat ttttttctcc attttagctt ccttagctcc tgaaaatctc gataactcaa
     3241 aaaatacgcc cggtagtgat cttatttcat tatggtgaaa gttggaacct cttacgtgcc
     3301 gatcaacgga cgtctaagaa accattatta tcatgacatt aacctataaa aataggcgta
     3361 tcacgaggcc ctttcgtctt cacctcgagt ccctatcagt gatagagatt gacatcccta
     3421 tcagtgatag agattgacat ccctatcagt gatagagata ctgagcacat cagcaggacg
     3481 cactgaccga attcattaaa gaggagaaag gtaccgcatg aaaataaaaa caggtgcacg
     3541 catcctcgca ttatccgcat taacgacgat gatgttttcc gcctcggctc tcgccaaaat
     3601 cgaagaaggt aaactggtaa tctggattaa cggcgataaa ggctataacg gtctcgctga
     3661 agtcggtaag aaattcgaga aagataccgg aattaaagtc accgttgagc atccggataa
     3721 actggaagag aaattcccac aggttgcggc aactggcgat ggccctgaca ttatcttctg
     3781 ggcacacgac cgctttggtg gctacgctca atctggcctg ttggctgaaa tcaccccgga
     3841 caaagcgttc caggacaagc tgtatccgtt tacctgggat gccgtacgtt acaacggcaa
     3901 gctgattgct tacccgatcg ctgttgaagc gttatcgctg atttataaca aagatctgct
     3961 gccgaacccg ccaaaaacct gggaagagat cccggcgctg gataaagaac tgaaagcgaa
     4021 aggtaagagc gcgctgatgt tcaacctgca agaaccgtac ttcacctggc cgctgattgc
     4081 tgctgacggg ggttatgcgt tcaagtatga aaacggcaag tacgacatta aagacgtggg
     4141 cgtggataac gctggcgcga aagcgggtct gaccttcctg gttgacctga ttaaaaacaa
     4201 acacatgaat gcagacaccg attactccat cgcagaagct gcctttaata aaggcgaaac
     4261 agcgatgacc atcaacggcc cgtgggcatg gtccaacatc gacaccagca aagtgaatta
     4321 tggtgtaacg gtactgccga ccttcaaggg tcaaccatcc aaaccgttcg ttggcgtgct
     4381 gagcgcaggt attaacgccg ccagtccgaa caaagagctg gcaaaagagt tcctcgaaaa
     4441 ctatctgctg actgatgaag gtctggaagc ggttaataaa gacaaaccgc tgggtgccgt
     4501 agcgctgaag tcttacgagg aagagttggt gaaagatccg cgtattgccg ccactatgga
     4561 aaacgcccag aaaggtgaaa tcatgccgaa catcccgcag atgtccgctt tctggtatgc
     4621 cgtgcgtact gcggtgatca acgccgccag cggtcgtcag actgtcgatg aagccctgaa
     4681 agacgcgcag actaattcga gctcgaacaa caacaacaat aacaataaca acaacctcgg
     4741 gtcgatcacg tcgctgtata agaaagccgg ttcggaaaac ctgtattttc aatttcataa
     4801 aagcggtgcc tggaagctgc cggtgagtct ggtgaaacgt ggtatcgata aactggatta
     4861 taaagaacag cttcaagcat ggcgctggga acgcgaaatt gatgaacgca accgtccgct
     4921 gtcagatgag gaactcgatg caatgtttcc tgaaggttac aaggttttac caccgccggc
     4981 cggctacgta ccgatccgca cgcccgcaca catggatcgt atcccggcag cacgcaccac
     5041 tgaaaacagt agcgactaca aagatgacga tgacaagatg gtgagcaagg gcgaggagga
     5101 taacatggcc atcatcaagg agttcatgcg cttcaaggtg cacatggagg gctccgtgaa
     5161 cggccacgag ttcgagatcg agggcgaggg cgagggccgc ccctacgagg gcacccagac
     5221 cgccaagctg aaggtgacca agggtggccc cctgcccttc gcctgggaca tcctgtcccc
     5281 tcagttcatg tacggctcca aggcctacgt gaagcacccc gccgacatcc ccgactactt
     5341 gaagctgtcc ttccccgagg gcttcaagtg ggagcgcgtg atgaacttcg aggacggcgg
     5401 cgtggtgacc gtgacccagg actcctcctt gcaggacggc gagttcatct acaaggtgaa
     5461 gctgcgcggc accaacttcc cctccgacgg ccccgtaatg cagaagaaga ccatgggctg
     5521 ggaggcctcc tccgagcgga tgtaccccga ggacggcgcc ctgaagggcg agatcaagca
     5581 gaggctgaag ctgaaggacg gcggccacta cgacgctgag gtcaagacca cctacaaggc
     5641 caagaagccc gtgcagctgc ccggcgccta caacgtcaac atcaagttgg acatcacctc
     5701 ccacaacgag gactacacca tcgtggaaca gtacgaacgc gccgagggcc gccactccac
     5761 cggcggcatg gacgagctgt acaagtaata aa  
//
