# Supplementary material for: N-Terminal-Based Targeted, Inducible Protein Degradation in Escherichia coli
Source: PLoS One. 2016 Feb 22;11(2):e0149746. doi: 10.1371/journal.pone.0149746 (PMC4765774; doi:10.1371/journal.pone.0149746)
Supplement: S2 File — GenBank files for all plasmids used in this study and MATLAB code for protein knockdown simulation. (ZIP) [file pone.0149746.s008.zip › Plasmid Files and MATLAB/pKS013.gb]

LOCUS       pKS012                  4233 bp ds-DNA     circular     20-JUN-2013
ACCESSION   unknown
COMMENT     
COMMENT     
COMMENT     ApEinfo:methylated:1
FEATURES             Location/Qualifiers
     terminator      1..243
                     /label=lambda terminator
                     /ApEinfo_fwdcolor=#ff00ff
                     /ApEinfo_revcolor=#804040
                     /ApEinfo_graphicformat=arrow_data {{0 1 2 0 0 -1} {} 0}
                     width 5 offset 0
     misc_feature    244..377
                     /label=pZE-backbone_BamHI
                     /ApEinfo_fwdcolor=pink
                     /ApEinfo_revcolor=pink
                     /ApEinfo_graphicformat=arrow_data {{0 1 2 0 0 -1} {} 0}
                     width 5 offset 0
     source          378..2414
                     /mol_type="other DNA"
                     /db_xref="taxon:508435"
                     /label=BioBrick cloning vector pSB4C5-I52002
                     /ApEinfo_fwdcolor=pink
                     /ApEinfo_revcolor=pink
                     /ApEinfo_graphicformat=arrow_data {{0 1 2 0 0 -1} {} 0}
                     width 5 offset 0
     misc_feature    514..881
                     /label=par region
                     /ApEinfo_fwdcolor=pink
                     /ApEinfo_revcolor=pink
                     /ApEinfo_graphicformat=arrow_data {{0 1 2 0 0 -1} {} 0}
                     width 5 offset 0
     misc_feature    1012..1094
                     /label=AT rich region
                     /ApEinfo_fwdcolor=pink
                     /ApEinfo_revcolor=pink
                     /ApEinfo_graphicformat=arrow_data {{0 1 2 0 0 -1} {} 0}
                     width 5 offset 0
     CDS             1263..2213
                     /protein_id="ACB05492.1"
                     /transl_table=11
                     /db_xref="GI:169921159"
                     /codon_start=1
                     /translation="MSELVVFKANELAISRYDLTEHETKLILCCVALLNPTIENPTRK
                     ERTVSFTYNQYAQMMNISRENAYGVLAKATRELMTRTVEIRNPLVKGFEIFQWTNYAK
                     FSSEKLELVFSEEILPYLFQLKKFIKYNLEHVKSFENKYSMRIYEWLLKELTQKKTHK
                     ANIEISLDEFKFMLMLENNYHEFKRLNQWVLKPISKDLNTYSNMKLVVDKRGRPTDTL
                     IFQVELDRQMDLVTELENNQIKMNGDKIPTTITSDSYLRNGLRKTLHDALTAKIQLTS
                     FEAKFLSDMQSKHDLNGSFSWLTQKQRTTLENILAKYGRI"
                     /product="Rep101"
                     /label=rep101
                     /ApEinfo_fwdcolor=#4eff4e
                     /ApEinfo_revcolor=#4eff4e
                     /ApEinfo_graphicformat=arrow_data {{0 1 2 0 0 -1} {} 0}
                     width 5 offset 0
     rep_origin      2402..2414
                     /label=pSC101 low copy replication origin (BBa_I50042)
                     /ApEinfo_fwdcolor=pink
                     /ApEinfo_revcolor=pink
                     /ApEinfo_graphicformat=arrow_data {{0 1 2 0 0 -1} {} 0}
                     width 5 offset 0
     misc_feature    2415..3313
                     /label=pZE-backbone_BamHI(1)
                     /ApEinfo_label=pZE-backbone_BamHI
                     /ApEinfo_fwdcolor=pink
                     /ApEinfo_revcolor=pink
                     /ApEinfo_graphicformat=arrow_data {{0 1 2 0 0 -1} {} 0}
                     width 5 offset 0
     CDS             complement(2543..3202)
                     /vntifkey="4"
                     /label=CM(R)
                     /ApEinfo_fwdcolor=#ff9c45
                     /ApEinfo_revcolor=#4cff77
                     /ApEinfo_graphicformat=arrow_data {{0 1 2 0 0 -1} {} 0}
                     width 5 offset 0
     misc_feature    3390..3488
                     /label=Promoter Region
                     /ApEinfo_fwdcolor=cyan
                     /ApEinfo_revcolor=green
                     /ApEinfo_graphicformat=arrow_data {{0 1 2 0 0 -1} {} 0}
                     width 5 offset 0
     misc_feature    3409..3414
                     /SerialCloner_Color="&h84A4C0"
                     /SerialCloner_Arrow="True"
                     /SerialCloner_Protect="True"
                     /SerialCloner_Show="True"
                     /label=-35 Box
                     /ApEinfo_fwdcolor=pink
                     /ApEinfo_revcolor=pink
                     /ApEinfo_graphicformat=arrow_data {{0 1 2 0 0 -1} {} 0}
                     width 5 offset 0
     misc_feature    3457..3462
                     /SerialCloner_Color="&h84A4C0"
                     /SerialCloner_Arrow="True"
                     /SerialCloner_Protect="True"
                     /SerialCloner_Show="True"
                     /label=-10 Box
                     /ApEinfo_fwdcolor=pink
                     /ApEinfo_revcolor=pink
                     /ApEinfo_graphicformat=arrow_data {{0 1 2 0 0 -1} {} 0}
                     width 5 offset 0
     misc_feature    3519..4233
                     /label=mCherry
                     /ApEinfo_fwdcolor=#ff1d39
                     /ApEinfo_revcolor=pink
                     /ApEinfo_graphicformat=arrow_data {{0 1 2 0 0 -1} {} 0}
                     width 5 offset 0
ORIGIN
        1 tatccgggta ggcgcaatca ctttcgtctc tactccgtta caaagcgagg ctgggtattt
       61 cccggccttt ctgttatccg aaatccactg aaagcacagc ggctggctga ggagataaat
      121 aataaacgag gggctgtatg cacaaagcat cttctgttga gttaagaacg agtatcgaga
      181 tggcacatag ccttgctcaa attggaatca ggtttgtgcc aataccagta gaaacagacg
      241 aaggatccca tggtacgcgt gctagaggca tcaaataaaa cgaaaggctc agtcgaaaga
      301 ctgggccttt cgttttatct gttgtttgtc ggtgaacgct ctcctgagta ggacaaatcc
      361 gccgccctag acctaggctg tcagaccaag tttacgagct cgcttggact cctgttgata
      421 gatccagtaa tgacctcaga actccatctg gatttgttca gaacgctcgg ttgccgccgg
      481 gcgtttttta ttggtgagaa tccaagcact agggacagta agacgggtaa gcctgttgat
      541 gataccgctg ccttactggg tgcattagcc agtctgaatg acctgtcacg ggataatccg
      601 aagtggtcag actggaaaat cagagggcag gaactgctga acagcaaaaa gtcagatagc
      661 accacatagc agacccgcca taaaacgccc tgagaagccc gtgacgggct tttcttgtat
      721 tatgggtagt ttccttgcat gaatccataa aaggcgcctg tagtgccatt tacccccatt
      781 cactgccaga gccgtgagcg cagcgaactg aatgtcacga aaaagacagc gactcaggtg
      841 cctgatggtc ggagacaaaa ggaatattca gcgatttgcc cgagcttgcg agggtgctac
      901 ttaagccttt agggttttaa ggtctgtttt gtagaggagc aaacagcgtt tgcgacatcc
      961 ttttgtaata ctgcggaact gactaaagta gtgagttata cacagggctg ggatctattc
     1021 tttttatctt tttttattct ttctttattc tataaattat aaccacttga atataaacaa
     1081 aaaaaacaca caaaggtcta gcggaattta cagagggtct agcagaattt acaagttttc
     1141 cagcaaaggt ctagcagaat ttacagatac ccacaactca aaggaaaagg acatgtaatt
     1201 atcattgact agcccatctc aattggtata gtgattaaaa tcacctagac caattgagat
     1261 gtatgtctga attagttgtt ttcaaagcaa atgaactagc gattagtcgc tatgacttaa
     1321 cggagcatga aaccaagcta attttatgct gtgtggcact actcaacccc acgattgaaa
     1381 accctacaag gaaagaacgg acggtatcgt tcacttataa ccaatacgct cagatgatga
     1441 acatcagtag ggaaaatgct tatggtgtat tagctaaagc aaccagagag ctgatgacga
     1501 gaactgtgga aatcaggaat cctttggtta aaggctttga gattttccag tggacaaact
     1561 atgccaagtt ctcaagcgaa aaattagaat tagtttttag tgaagagata ttgccttatc
     1621 ttttccagtt aaaaaaattc ataaaatata atctggaaca tgttaagtct tttgaaaaca
     1681 aatactctat gaggatttat gagtggttat taaaagaact aacacaaaag aaaactcaca
     1741 aggcaaatat agagattagc cttgatgaat ttaagttcat gttaatgctt gaaaataact
     1801 accatgagtt taaaaggctt aaccaatggg ttttgaaacc aataagtaaa gatttaaaca
     1861 cttacagcaa tatgaaattg gtggttgata agcgaggccg cccgactgat acgttgattt
     1921 tccaagttga actagataga caaatggatc tcgtaaccga acttgagaac aaccagataa
     1981 aaatgaatgg tgacaaaata ccaacaacca ttacatcaga ttcctaccta cgtaacggac
     2041 taagaaaaac actacacgat gctttaactg caaaaattca gctcaccagt tttgaggcaa
     2101 aatttttgag tgacatgcaa agtaagcatg atctcaatgg ttcgttctca tggctcacgc
     2161 aaaaacaacg aaccacacta gagaacatac tggctaaata cggaaggatc tgaggttctt
     2221 atggctcttg tatctatcag tgaagcatca agactaacaa acaaaagtag aacaactgtt
     2281 caccgttaga tatcaaaggg aaaactgtcc atatgcacag atgaaaacgg tgtaaaaaag
     2341 atagatacat cagagctttt acgagttttt ggtgcattta aagctgttca ccatgaacag
     2401 atcgacaatg taacctagtg cttggattct caccaataaa aaacgcccgg cggcaaccga
     2461 gcgttctgaa caaatccaga tggagttctg aggtcattac tggatctatc aacaggagtc
     2521 caagcgagct cccttaaaaa aattacgccc cgccctgcca ctcatcgcag tactgttgta
     2581 attcattaag cattctgccg acatggaagc catcacagac ggcatgatga acctgaatcg
     2641 ccagcggcat cagcaccttg tcgccttgcg tataatattt gcccatggtg aaaacggggg
     2701 cgaagaagtt gtccatattg gccacgttta aatcaaaact ggtgaaactc acccagggat
     2761 tggctgagac gaaaaacata ttctcaataa accctttagg gaaataggcc aggttttcac
     2821 cgtaacacgc cacatcttgc gaatatatgt gtagaaactg ccggaaatcg tcgtggtatt
     2881 cactccagag cgatgaaaac gtttcagttt gctcatggaa aacggtgtaa caagggtgaa
     2941 cactatccca tatcaccagc tcaccgtctt tcattgccat acggaattcc ggatgagcat
     3001 tcatcaggcg ggcaagaatg tgaataaagg ccggataaaa cttgtgctta tttttcttta
     3061 cggtctttaa aaaggccgta atatccagct gaacggtctg gttataggta cattgagcaa
     3121 ctgactgaaa tgcctcaaaa tgttctttac gatgccattg ggatatatca acggtggtat
     3181 atccagtgat ttttttctcc attttagctt ccttagctcc tgaaaatctc gataactcaa
     3241 aaaatacgcc cggtagtgat cttatttcat tatggtgaaa gttggaacct cttacgtgcc
     3301 gatcaacgga cgtctaagaa accattatta tcatgacatt aacctataaa aataggcgta
     3361 tcacgaggcc ctttcgtctt cacctcgagt ccctatcagt gatagagatt gacatcccta
     3421 tcagtgatag agattgacat ccctatcagt gatagagata ctgagcacat cagcaggacg
     3481 cactgaccga attcattaaa gaggagaaag gtaccgcaat ggtgagcaag ggcgaggagg
     3541 ataacatggc catcatcaag gagttcatgc gcttcaaggt gcacatggag ggctccgtga
     3601 acggccacga gttcgagatc gagggcgagg gcgagggccg cccctacgag ggcacccaga
     3661 ccgccaagct gaaggtgacc aagggtggcc ccctgccctt cgcctgggac atcctgtccc
     3721 ctcagttcat gtacggctcc aaggcctacg tgaagcaccc cgccgacatc cccgactact
     3781 tgaagctgtc cttccccgag ggcttcaagt gggagcgcgt gatgaacttc gaggacggcg
     3841 gcgtggtgac cgtgacccag gactcctcct tgcaggacgg cgagttcatc tacaaggtga
     3901 agctgcgcgg caccaacttc ccctccgacg gccccgtaat gcagaagaag accatgggct
     3961 gggaggcctc ctccgagcgg atgtaccccg aggacggcgc cctgaagggc gagatcaagc
     4021 agaggctgaa gctgaaggac ggcggccact acgacgctga ggtcaagacc acctacaagg
     4081 ccaagaagcc cgtgcagctg cccggcgcct acaacgtcaa catcaagttg gacatcacct
     4141 cccacaacga ggactacacc atcgtggaac agtacgaacg cgccgagggc cgccactcca
     4201 ccggcggcat ggacgagctg tacaagtaat aaa  
//
