# Supplementary material for: N-Terminal-Based Targeted, Inducible Protein Degradation in Escherichia coli
Source: PLoS One. 2016 Feb 22;11(2):e0149746. doi: 10.1371/journal.pone.0149746 (PMC4765774; doi:10.1371/journal.pone.0149746)
Supplement: S2 File — GenBank files for all plasmids used in this study and MATLAB code for protein knockdown simulation. (ZIP) [file pone.0149746.s008.zip › Plasmid Files and MATLAB/pKS014.gb]

LOCUS       pKS014                  6932 bp ds-DNA     circular     12-FEB-2014
ACCESSION   unknown
COMMENT     
COMMENT     ApEinfo:methylated:1
FEATURES             Location/Qualifiers
     terminator      1..243
                     /label=lambda terminator
                     /ApEinfo_fwdcolor=#ff00ff
                     /ApEinfo_revcolor=#804040
                     /ApEinfo_graphicformat=arrow_data {{0 1 2 0 0 -1} {} 0}
                     width 5 offset 0
     misc_feature    244..377
                     /label=pZE-backbone_BamHI
                     /ApEinfo_fwdcolor=pink
                     /ApEinfo_revcolor=pink
                     /ApEinfo_graphicformat=arrow_data {{0 1 2 0 0 -1} {} 0}
                     width 5 offset 0
     source          378..2414
                     /mol_type="other DNA"
                     /db_xref="taxon:508435"
                     /label=BioBrick cloning vector pSB4C5-I52002
                     /ApEinfo_fwdcolor=pink
                     /ApEinfo_revcolor=pink
                     /ApEinfo_graphicformat=arrow_data {{0 1 2 0 0 -1} {} 0}
                     width 5 offset 0
     misc_feature    514..881
                     /label=par region
                     /ApEinfo_fwdcolor=pink
                     /ApEinfo_revcolor=pink
                     /ApEinfo_graphicformat=arrow_data {{0 1 2 0 0 -1} {} 0}
                     width 5 offset 0
     misc_feature    1012..1094
                     /label=AT rich region
                     /ApEinfo_fwdcolor=pink
                     /ApEinfo_revcolor=pink
                     /ApEinfo_graphicformat=arrow_data {{0 1 2 0 0 -1} {} 0}
                     width 5 offset 0
     CDS             1263..2213
                     /protein_id="ACB05492.1"
                     /transl_table=11
                     /db_xref="GI:169921159"
                     /codon_start=1
                     /translation="MSELVVFKANELAISRYDLTEHETKLILCCVALLNPTIENPTRK
                     ERTVSFTYNQYAQMMNISRENAYGVLAKATRELMTRTVEIRNPLVKGFEIFQWTNYAK
                     FSSEKLELVFSEEILPYLFQLKKFIKYNLEHVKSFENKYSMRIYEWLLKELTQKKTHK
                     ANIEISLDEFKFMLMLENNYHEFKRLNQWVLKPISKDLNTYSNMKLVVDKRGRPTDTL
                     IFQVELDRQMDLVTELENNQIKMNGDKIPTTITSDSYLRNGLRKTLHDALTAKIQLTS
                     FEAKFLSDMQSKHDLNGSFSWLTQKQRTTLENILAKYGRI"
                     /product="Rep101"
                     /label=rep101
                     /ApEinfo_fwdcolor=#4eff4e
                     /ApEinfo_revcolor=#4eff4e
                     /ApEinfo_graphicformat=arrow_data {{0 1 2 0 0 -1} {} 0}
                     width 5 offset 0
     rep_origin      2402..2414
                     /label=pSC101 low copy replication origin (BBa_I50042)
                     /ApEinfo_fwdcolor=pink
                     /ApEinfo_revcolor=pink
                     /ApEinfo_graphicformat=arrow_data {{0 1 2 0 0 -1} {} 0}
                     width 5 offset 0
     misc_feature    2415..3313
                     /label=pZE-backbone_BamHI(1)
                     /ApEinfo_label=pZE-backbone_BamHI
                     /ApEinfo_fwdcolor=pink
                     /ApEinfo_revcolor=pink
                     /ApEinfo_graphicformat=arrow_data {{0 1 2 0 0 -1} {} 0}
                     width 5 offset 0
     CDS             complement(2543..3202)
                     /vntifkey="4"
                     /label=CM(R)
                     /ApEinfo_fwdcolor=#ff9c45
                     /ApEinfo_revcolor=#4cff77
                     /ApEinfo_graphicformat=arrow_data {{0 1 2 0 0 -1} {} 0}
                     width 5 offset 0
     misc_feature    3390..3488
                     /label=Promoter Region
                     /ApEinfo_fwdcolor=cyan
                     /ApEinfo_revcolor=green
                     /ApEinfo_graphicformat=arrow_data {{0 1 2 0 0 -1} {} 0}
                     width 5 offset 0
     misc_feature    3409..3414
                     /SerialCloner_Color="&h84A4C0"
                     /SerialCloner_Arrow="True"
                     /SerialCloner_Protect="True"
                     /SerialCloner_Show="True"
                     /label=-35 Box
                     /ApEinfo_fwdcolor=pink
                     /ApEinfo_revcolor=pink
                     /ApEinfo_graphicformat=arrow_data {{0 1 2 0 0 -1} {} 0}
                     width 5 offset 0
     misc_feature    3457..3462
                     /SerialCloner_Color="&h84A4C0"
                     /SerialCloner_Arrow="True"
                     /SerialCloner_Protect="True"
                     /SerialCloner_Show="True"
                     /label=-10 Box
                     /ApEinfo_fwdcolor=pink
                     /ApEinfo_revcolor=pink
                     /ApEinfo_graphicformat=arrow_data {{0 1 2 0 0 -1} {} 0}
                     width 5 offset 0
     misc_feature    3554..3574
                     /label=TEV recognition site
                     /ApEinfo_fwdcolor=#ddacff
                     /ApEinfo_revcolor=green
                     /ApEinfo_graphicformat=arrow_data {{0 1 2 0 0 -1} {} 0}
                     width 5 offset 0
     misc_feature    3575..3616
                     /label=N-degron
                     /ApEinfo_fwdcolor=#ddacff
                     /ApEinfo_revcolor=green
                     /ApEinfo_graphicformat=arrow_data {{0 1 2 0 0 -1} {} 0}
                     width 5 offset 0
     misc_structure  3644..3787
                     /label=SF3b155
                     /ApEinfo_fwdcolor=pink
                     /ApEinfo_revcolor=pink
                     /ApEinfo_graphicformat=arrow_data {{0 1 2 0 0 -1} {} 0}
                     width 5 offset 0
     misc_binding    3833..3856
                     /label=Flag Tag
                     /ApEinfo_fwdcolor=pink
                     /ApEinfo_revcolor=pink
                     /ApEinfo_graphicformat=arrow_data {{0 1 2 0 0 -1} {} 0}
                     width 5 offset 0
     mat_peptide     3860..6918
                     /locus_tag="b0344"
                     /gene_synonym="ECK0341; JW0335"
                     /experiment="N-terminus verified by Edman degradation:
                     PMID 97295,97298"
                     /product="beta-D-galactosidase"
                     /label=lacZ (TEV Target)
                     /ApEinfo_fwdcolor=#ff4193
                     /ApEinfo_revcolor=#ff4193
                     /ApEinfo_graphicformat=arrow_data {{0 1 2 0 0 -1} {} 0}
                     width 5 offset 0
     mat_peptide     6919..6928
                     /locus_tag="b0344"
                     /gene_synonym="ECK0341; JW0335"
                     /experiment="N-terminus verified by Edman degradation:
                     PMID 97295,97298"
                     /product="beta-D-galactosidase"
                     /label=lacZ (TEV Target)(1)
                     /ApEinfo_label=lacZ (TEV Target)
                     /ApEinfo_fwdcolor=#ff4193
                     /ApEinfo_revcolor=#ff4193
                     /ApEinfo_graphicformat=arrow_data {{0 1 2 0 0 -1} {} 0}
                     width 5 offset 0
     misc_feature    6932..6932
                     /label=mCherry
                     /ApEinfo_fwdcolor=#ff1d39
                     /ApEinfo_revcolor=pink
                     /ApEinfo_graphicformat=arrow_data {{0 1 2 0 0 -1} {} 0}
                     width 5 offset 0
ORIGIN
        1 tatccgggta ggcgcaatca ctttcgtctc tactccgtta caaagcgagg ctgggtattt
       61 cccggccttt ctgttatccg aaatccactg aaagcacagc ggctggctga ggagataaat
      121 aataaacgag gggctgtatg cacaaagcat cttctgttga gttaagaacg agtatcgaga
      181 tggcacatag ccttgctcaa attggaatca ggtttgtgcc aataccagta gaaacagacg
      241 aaggatccca tggtacgcgt gctagaggca tcaaataaaa cgaaaggctc agtcgaaaga
      301 ctgggccttt cgttttatct gttgtttgtc ggtgaacgct ctcctgagta ggacaaatcc
      361 gccgccctag acctaggctg tcagaccaag tttacgagct cgcttggact cctgttgata
      421 gatccagtaa tgacctcaga actccatctg gatttgttca gaacgctcgg ttgccgccgg
      481 gcgtttttta ttggtgagaa tccaagcact agggacagta agacgggtaa gcctgttgat
      541 gataccgctg ccttactggg tgcattagcc agtctgaatg acctgtcacg ggataatccg
      601 aagtggtcag actggaaaat cagagggcag gaactgctga acagcaaaaa gtcagatagc
      661 accacatagc agacccgcca taaaacgccc tgagaagccc gtgacgggct tttcttgtat
      721 tatgggtagt ttccttgcat gaatccataa aaggcgcctg tagtgccatt tacccccatt
      781 cactgccaga gccgtgagcg cagcgaactg aatgtcacga aaaagacagc gactcaggtg
      841 cctgatggtc ggagacaaaa ggaatattca gcgatttgcc cgagcttgcg agggtgctac
      901 ttaagccttt agggttttaa ggtctgtttt gtagaggagc aaacagcgtt tgcgacatcc
      961 ttttgtaata ctgcggaact gactaaagta gtgagttata cacagggctg ggatctattc
     1021 tttttatctt tttttattct ttctttattc tataaattat aaccacttga atataaacaa
     1081 aaaaaacaca caaaggtcta gcggaattta cagagggtct agcagaattt acaagttttc
     1141 cagcaaaggt ctagcagaat ttacagatac ccacaactca aaggaaaagg acatgtaatt
     1201 atcattgact agcccatctc aattggtata gtgattaaaa tcacctagac caattgagat
     1261 gtatgtctga attagttgtt ttcaaagcaa atgaactagc gattagtcgc tatgacttaa
     1321 cggagcatga aaccaagcta attttatgct gtgtggcact actcaacccc acgattgaaa
     1381 accctacaag gaaagaacgg acggtatcgt tcacttataa ccaatacgct cagatgatga
     1441 acatcagtag ggaaaatgct tatggtgtat tagctaaagc aaccagagag ctgatgacga
     1501 gaactgtgga aatcaggaat cctttggtta aaggctttga gattttccag tggacaaact
     1561 atgccaagtt ctcaagcgaa aaattagaat tagtttttag tgaagagata ttgccttatc
     1621 ttttccagtt aaaaaaattc ataaaatata atctggaaca tgttaagtct tttgaaaaca
     1681 aatactctat gaggatttat gagtggttat taaaagaact aacacaaaag aaaactcaca
     1741 aggcaaatat agagattagc cttgatgaat ttaagttcat gttaatgctt gaaaataact
     1801 accatgagtt taaaaggctt aaccaatggg ttttgaaacc aataagtaaa gatttaaaca
     1861 cttacagcaa tatgaaattg gtggttgata agcgaggccg cccgactgat acgttgattt
     1921 tccaagttga actagataga caaatggatc tcgtaaccga acttgagaac aaccagataa
     1981 aaatgaatgg tgacaaaata ccaacaacca ttacatcaga ttcctaccta cgtaacggac
     2041 taagaaaaac actacacgat gctttaactg caaaaattca gctcaccagt tttgaggcaa
     2101 aatttttgag tgacatgcaa agtaagcatg atctcaatgg ttcgttctca tggctcacgc
     2161 aaaaacaacg aaccacacta gagaacatac tggctaaata cggaaggatc tgaggttctt
     2221 atggctcttg tatctatcag tgaagcatca agactaacaa acaaaagtag aacaactgtt
     2281 caccgttaga tatcaaaggg aaaactgtcc atatgcacag atgaaaacgg tgtaaaaaag
     2341 atagatacat cagagctttt acgagttttt ggtgcattta aagctgttca ccatgaacag
     2401 atcgacaatg taacctagtg cttggattct caccaataaa aaacgcccgg cggcaaccga
     2461 gcgttctgaa caaatccaga tggagttctg aggtcattac tggatctatc aacaggagtc
     2521 caagcgagct cccttaaaaa aattacgccc cgccctgcca ctcatcgcag tactgttgta
     2581 attcattaag cattctgccg acatggaagc catcacagac ggcatgatga acctgaatcg
     2641 ccagcggcat cagcaccttg tcgccttgcg tataatattt gcccatggtg aaaacggggg
     2701 cgaagaagtt gtccatattg gccacgttta aatcaaaact ggtgaaactc acccagggat
     2761 tggctgagac gaaaaacata ttctcaataa accctttagg gaaataggcc aggttttcac
     2821 cgtaacacgc cacatcttgc gaatatatgt gtagaaactg ccggaaatcg tcgtggtatt
     2881 cactccagag cgatgaaaac gtttcagttt gctcatggaa aacggtgtaa caagggtgaa
     2941 cactatccca tatcaccagc tcaccgtctt tcattgccat acggaattcc ggatgagcat
     3001 tcatcaggcg ggcaagaatg tgaataaagg ccggataaaa cttgtgctta tttttcttta
     3061 cggtctttaa aaaggccgta atatccagct gaacggtctg gttataggta cattgagcaa
     3121 ctgactgaaa tgcctcaaaa tgttctttac gatgccattg ggatatatca acggtggtat
     3181 atccagtgat ttttttctcc attttagctt ccttagctcc tgaaaatctc gataactcaa
     3241 aaaatacgcc cggtagtgat cttatttcat tatggtgaaa gttggaacct cttacgtgcc
     3301 gatcaacgga cgtctaagaa accattatta tcatgacatt aacctataaa aataggcgta
     3361 tcacgaggcc ctttcgtctt cacctcgagt ccctatcagt gatagagatt gacatcccta
     3421 tcagtgatag agattgacat ccctatcagt gatagagata ctgagcacat cagcaggacg
     3481 cactgaccga attcattaaa gaggagaaag gtaccgcatg tcgatcacgt cgctgtataa
     3541 gaaagccggt tcggaaaacc tgtattttca atttcataaa agcggtgcct ggaagctgcc
     3601 ggtgagtctg gtgaaacgtg gtatcgataa actggattat aaagaacagc ttcaagcatg
     3661 gcgctgggaa cgcgaaattg atgaacgcaa ccgtccgctg tcagatgagg aactcgatgc
     3721 aatgtttcct gaaggttaca aggttttacc accgccggcc ggctacgtac cgatccgcac
     3781 gcccgcacac atggatcgta tcccggcagc acgcaccact gaaaacagta gcgactacaa
     3841 agatgacgat gacaagatga ccatgattac ggattcactg gccgtcgttt tacaacgtcg
     3901 tgactgggaa aaccctggcg ttacccaact taatcgcctt gcagcacatc cccctttcgc
     3961 cagctggcgt aatagcgaag aggcccgcac cgatcgccct tcccaacagt tgcgcagcct
     4021 gaatggcgaa tggcgctttg cctggtttcc ggcaccagaa gcggtgccgg aaagctggct
     4081 ggagtgcgat cttcctgagg ccgatactgt cgtcgtcccc tcaaactggc agatgcacgg
     4141 ttacgatgcg cccatctaca ccaacgtgac ctatcccatt acggtcaatc cgccgtttgt
     4201 tcccacggag aatccgacgg gttgttactc gctcacattt aatgttgatg aaagctggct
     4261 acaggaaggc cagacgcgaa ttatttttga tggcgttaac tcggcgtttc atctgtggtg
     4321 caacgggcgc tgggtcggtt acggccagga cagtcgtttg ccgtctgaat ttgacctgag
     4381 cgcattttta cgcgccggag aaaaccgcct cgcggtgatg gtgctgcgct ggagtgacgg
     4441 cagttatctg gaagatcagg atatgtggcg gatgagcggc attttccgtg acgtctcgtt
     4501 gctgcataaa ccgactacac aaatcagcga tttccatgtt gccactcgct ttaatgatga
     4561 tttcagccgc gctgtactgg aggctgaagt tcagatgtgc ggcgagttgc gtgactacct
     4621 acgggtaaca gtttctttat ggcagggtga aacgcaggtc gccagcggca ccgcgccttt
     4681 cggcggtgaa attatcgatg agcgtggtgg ttatgccgat cgcgtcacac tacgtctgaa
     4741 cgtcgaaaac ccgaaactgt ggagcgccga aatcccgaat ctctatcgtg cggtggttga
     4801 actgcacacc gccgacggca cgctgattga agcagaagcc tgcgatgtcg gtttccgcga
     4861 ggtgcggatt gaaaatggtc tgctgctgct gaacggcaag ccgttgctga ttcgaggcgt
     4921 taaccgtcac gagcatcatc ctctgcatgg tcaggtcatg gatgagcaga cgatggtgca
     4981 ggatatcctg ctgatgaagc agaacaactt taacgccgtg cgctgttcgc attatccgaa
     5041 ccatccgctg tggtacacgc tgtgcgaccg ctacggcctg tatgtggtgg atgaagccaa
     5101 tattgaaacc cacggcatgg tgccaatgaa tcgtctgacc gatgatccgc gctggctacc
     5161 ggcgatgagc gaacgcgtaa cgcgaatggt gcagcgcgat cgtaatcacc cgagtgtgat
     5221 catctggtcg ctggggaatg aatcaggcca cggcgctaat cacgacgcgc tgtatcgctg
     5281 gatcaaatct gtcgatcctt cccgcccggt gcagtatgaa ggcggcggag ccgacaccac
     5341 ggccaccgat attatttgcc cgatgtacgc gcgcgtggat gaagaccagc ccttcccggc
     5401 tgtgccgaaa tggtccatca aaaaatggct ttcgctacct ggagagacgc gcccgctgat
     5461 cctttgcgaa tacgcccacg cgatgggtaa cagtcttggc ggtttcgcta aatactggca
     5521 ggcgtttcgt cagtatcccc gtttacaggg cggcttcgtc tgggactggg tggatcagtc
     5581 gctgattaaa tatgatgaaa acggcaaccc gtggtcggct tacggcggtg attttggcga
     5641 tacgccgaac gatcgccagt tctgtatgaa cggtctggtc tttgccgacc gcacgccgca
     5701 tccagcgctg acggaagcaa aacaccagca gcagtttttc cagttccgtt tatccgggca
     5761 aaccatcgaa gtgaccagcg aatacctgtt ccgtcatagc gataacgagc tcctgcactg
     5821 gatggtggcg ctggatggta agccgctggc aagcggtgaa gtgcctctgg atgtcgctcc
     5881 acaaggtaaa cagttgattg aactgcctga actaccgcag ccggagagcg ccgggcaact
     5941 ctggctcaca gtacgcgtag tgcaaccgaa cgcgaccgca tggtcagaag ccgggcacat
     6001 cagcgcctgg cagcagtggc gtctggcgga aaacctcagt gtgacgctcc ccgccgcgtc
     6061 ccacgccatc ccgcatctga ccaccagcga aatggatttt tgcatcgagc tgggtaataa
     6121 gcgttggcaa tttaaccgcc agtcaggctt tctttcacag atgtggattg gcgataaaaa
     6181 acaactgctg acgccgctgc gcgatcagtt cacccgtgca ccgctggata acgacattgg
     6241 cgtaagtgaa gcgacccgca ttgaccctaa cgcctgggtc gaacgctgga aggcggcggg
     6301 ccattaccag gccgaagcag cgttgttgca gtgcacggca gatacacttg ctgatgcggt
     6361 gctgattacg accgctcacg cgtggcagca tcaggggaaa accttattta tcagccggaa
     6421 aacctaccgg attgatggta gtggtcaaat ggcgattacc gttgatgttg aagtggcgag
     6481 cgatacaccg catccggcgc ggattggcct gaactgccag ctggcgcagg tagcagagcg
     6541 ggtaaactgg ctcggattag ggccgcaaga aaactatccc gaccgcctta ctgccgcctg
     6601 ttttgaccgc tgggatctgc cattgtcaga catgtatacc ccgtacgtct tcccgagcga
     6661 aaacggtctg cgctgcggga cgcgcgaatt gaattatggc ccacaccagt ggcgcggcga
     6721 cttccagttc aacatcagcc gctacagtca acagcaactg atggaaacca gccatcgcca
     6781 tctgctgcac gcggaagaag gcacatggct gaatatcgac ggtttccata tggggattgg
     6841 tggcgacgac tcctggagcc cgtcagtatc ggcggaattc cagctgagcg ccggtcgcta
     6901 ccattaccag ttggtctggt gtcaaaaata aa  
//
