# Supplementary material for: N-Terminal-Based Targeted, Inducible Protein Degradation in Escherichia coli
Source: PLoS One. 2016 Feb 22;11(2):e0149746. doi: 10.1371/journal.pone.0149746 (PMC4765774; doi:10.1371/journal.pone.0149746)
Supplement: S2 File — GenBank files for all plasmids used in this study and MATLAB code for protein knockdown simulation. (ZIP) [file pone.0149746.s008.zip › Plasmid Files and MATLAB/pKS043.gb]

LOCUS       pj5_00184               4578 bp    dna     circular UNK 
ACCESSION   pj5_00184
VERSION     pj5_00184.1
KEYWORDS    .
FEATURES             Location/Qualifiers
     promoter        139..331
                     /ApEinfo_fwdcolor=cyan
                     /label=trc promoter
                     /ApEinfo_revcolor=green
     -35_signal      142..147
                     /ApEinfo_fwdcolor=#ffb0ef
                     /label=-35_signal
                     /ApEinfo_revcolor=#ff6262
     primer_bind     157..183
                     /ApEinfo_fwdcolor=#e3b548
                     /label=Checking Primer (s)
                     /ApEinfo_revcolor=#d97b26
     -10_signal      165..170
                     /ApEinfo_fwdcolor=#ffc4f9
                     /label=-10_signal
                     /ApEinfo_revcolor=#fcc274
     misc_feature    177..197
                     /ApEinfo_fwdcolor=#c4c4ff
                     /label=lacO
                     /ApEinfo_revcolor=#9fff9f
     misc_signal     213..282
                     /ApEinfo_fwdcolor=#ecf480
                     /label=rrnB antitermination signal
                     /ApEinfo_revcolor=#92edf1
     misc_feature    295..303
                     /ApEinfo_fwdcolor=#ffbe7d
                     /label=gene 10
                     /ApEinfo_revcolor=#9982f4
     RBS             318..322
                     /ApEinfo_fwdcolor=#9756ef
                     /label=RBS
                     /ApEinfo_revcolor=#cd0532
     primer_bind     complement(349..377)
                     /label=j5_00400_(ptrc)_reverse
     primer_bind     349..399
                     /label=j5_00403_(clpS)_forward
     misc_feature    360..369
                     /ApEinfo_fwdcolor=#d70428
                     /label=Multiple cloning site
                     /ApEinfo_revcolor=#ff8040
     primer_bind     complement(375..377)
                     /ApEinfo_graphicformat="arrow_data {{0 1 2 0 0 -1} {} 0}
                     width 5 offset 0"
                     /ApEinfo_fwdcolor=pink
                     /label=j5_00358_(iGemBackbone)_reverse
                     /ApEinfo_revcolor=pink
     primer_bind     375..398
                     /ApEinfo_graphicformat="arrow_data {{0 1 2 0 0 -1} {} 0}
                     width 5 offset 0"
                     /ApEinfo_fwdcolor=pink
                     /label=j5_00359_(clpSA)_forward
                     /ApEinfo_revcolor=pink
     source          375..695
                     /mol_type="genomic DNA"
                     /ApEinfo_graphicformat="arrow_data {{0 1 2 0 0 -1} {} 0}
                     width 5 offset 0"
                     /ApEinfo_revcolor=pink
                     /db_xref="taxon:511145"
                     /ApEinfo_fwdcolor=pink
                     /strain="K-12"
                     /label=Escherichia coli str. K-12 substr. MG1655
                     /sub_strain="MG1655"
     gene            375..695
                     /locus_tag="b0881"
                     /gene_synonym="ECK0872; JW0865; yljA"
                     /ApEinfo_graphicformat="arrow_data {{0 1 2 0 0 -1} {} 0}
                     width 5 offset 0"
                     /ApEinfo_revcolor=pink
                     /db_xref="GeneID:948443"
                     /ApEinfo_fwdcolor=pink
                     /label=clpS
     CDS             375..695
                     /locus_tag="b0881"
                     /gene_synonym="ECK0872; JW0865; yljA"
                     /ApEinfo_graphicformat="arrow_data {{0 1 2 0 0 -1} {} 0}
                     width 5 offset 0"
                     /protein_id="NP_415402.1"
                     /ApEinfo_revcolor=#4cff77
                     /transl_table=11
                     /db_xref="GeneID:948443"
                     /ApEinfo_fwdcolor=#ff9c45
                     /ApEinfo_label="clpS"
                     /codon_start=1
                     /translation="MGKTNDWLDFDQLAEEKVRDALKPPSMYKVILVNDDYTPMEFVI
                     DVLQKFFSYDVERATQLMLAVHYQGKAICGVFTAEVAETKVAMVNKYARENEHPLLCT
                     LEKA"
                     /product="regulatory protein for ClpA substrate
                     specificity"
                     /label=clpS(1)
     primer_bind     complement(671..716)
                     /label=j5_00404_(clpS)_reverse
     primer_bind     695..716
                     /label=j5_00399_(ptrc)_forward
     misc_feature    696..739
                     /ApEinfo_fwdcolor=#d70428
                     /label=Multiple cloning site
                     /ApEinfo_revcolor=#ff8040
     terminator      762..919
                     /ApEinfo_fwdcolor=#ff00ff
                     /label=rrnB T1 and T2 terminators
                     /ApEinfo_revcolor=#804040
     primer_bind     822..843
                     /ApEinfo_fwdcolor=#e3b548
                     /label=Checking Primer (a)
                     /ApEinfo_revcolor=#d97b26
     misc_feature    1199..2059
                     /ApEinfo_fwdcolor=#d70428
                     /label=Ampicillin
                     /ApEinfo_revcolor=#ff8040
     rep_origin      2204..2877
                     /ApEinfo_fwdcolor=#aa55ff
                     /label=pBR322 origin
                     /ApEinfo_revcolor=#a8d02f
     misc_feature    3531..4490
                     /ApEinfo_fwdcolor=#695bea
                     /label=lacIq (lac repressor)
                     /ApEinfo_revcolor=#d578e9
ORIGIN      
        1 gcagccatcg gaagctgtgg tatggctgtg caggtcgtaa atcactgcat aattcgtgtc
       61 gctcaaggcg cactcccgtt ctggataatg ttttttgcgc cgacatcata acggttctgg
      121 caaatattct gaaatgagct gttgacaatt aatcatccgg ctcgtataat gtgtggaatt
      181 gtgagcggat aacaatttca cacaggaaac agcgccgctg agaaaaagcg aagcggcact
      241 gctctttaac aatttatcag acaatctgtg tgggcactcg accggaatta tcgattaact
      301 ttattattaa aaattaaaga ggtatatatt aatgtatcga ttaaataagg aggaataaac
      361 catggatcca gaggatgggt aaaacgaacg actggctgga ctttgatcaa ctggcggaag
      421 aaaaagttcg cgacgcgcta aaaccgccat ctatgtataa agtgatatta gtcaatgatg
      481 attacactcc gatggagttt gttattgacg tgttacaaaa attcttttct tatgatgtag
      541 aacgtgcaac gcaattgatg ctcgctgttc actaccaggg gaaggccatt tgcggagtct
      601 ttaccgccga ggttgcagaa accaaagtgg cgatggtgaa caagtacgcg agggagaatg
      661 agcatccatt gctgtgtacg ctagaaaaag cctgagagct cgagatctgc agctggtacc
      721 atatgggaat tcgaagcttt ctagaactag tacagaattt gcctggcggc agtagcgcgg
      781 tggtcccacc tgaccccatg ccgaactcag aagtgaaacg ccgtagcgcc gatggtagtg
      841 tggggtctcc ccatgcgaga gtagggaact gccaggcatc aaataaaacg aaaggctcag
      901 tcgaaagact gggcctttcg ttttatctgt tgtttgtcgg tgaacgctct cctgagtagg
      961 acaaatccgc cgggagcgga tttgaacgtt gcgaagcaac ggcccggagg gtggcgggca
     1021 ggacgcccgc cataaactgc caggcatcaa attaagcaga aggccatcct gacggatggc
     1081 ctttttgcgt ttctacaaac tctttttgtt tatttttcta aatacattca aatatgtatc
     1141 cgctcatgag acaataaccc tgataaatgc ttcaataata ttgaaaaagg aagagtatga
     1201 gtattcaaca tttccgtgtc gcccttattc ccttttttgc ggcattttgc cttcctgttt
     1261 ttgctcaccc agaaacgctg gtgaaagtaa aagatgctga agatcagttg ggtgcacgag
     1321 tgggttacat cgaactggat ctcaacagcg gtaagatcct tgagagtttt cgccccgaag
     1381 aacgttttcc aatgatgagc acttttaaag ttctgctatg tggcgcggta ttatcccgtg
     1441 ttgacgccgg gcaagagcaa ctcggtcgcc gcatacacta ttctcagaat gacttggttg
     1501 agtactcacc agtcacagaa aagcatctta cggatggcat gacagtaaga gaattatgca
     1561 gtgctgccat aaccatgagt gataacactg cggccaactt acttctgaca acgatcggag
     1621 gaccgaagga gctaaccgct tttttgcaca acatggggga tcatgtaact cgccttgatc
     1681 gttgggaacc ggagctgaat gaagccatac caaacgacga gcgtgacacc acgatgcctg
     1741 tagcaatggc aacaacgttg cgcaaactat taactggcga actacttact ctagcttccc
     1801 ggcaacaatt aatagactgg atggaggcgg ataaagttgc aggaccactt ctgcgctcgg
     1861 cccttccggc tggctggttt attgctgata aatctggagc cggtgagcgt gggtctcgcg
     1921 gtatcattgc agcactgggg ccagatggta agccctcccg tatcgtagtt atctacacga
     1981 cggggagtca ggcaactatg gatgaacgaa atagacagat cgctgagata ggtgcctcac
     2041 tgattaagca ttggtaactg tcagaccaag tttactcata tatactttag attgatttaa
     2101 aacttcattt ttaatttaaa aggatctagg tgaagatcct ttttgataat ctcatgacca
     2161 aaatccctta acgtgagttt tcgttccact gagcgtcaga ccccgtagaa aagatcaaag
     2221 gatcttcttg agatcctttt tttctgcgcg taatctgctg cttgcaaaca aaaaaaccac
     2281 cgctaccagc ggtggtttgt ttgccggatc aagagctacc aactcttttt ccgaaggtaa
     2341 ctggcttcag cagagcgcag ataccaaata ctgtccttct agtgtagccg tagttaggcc
     2401 accacttcaa gaactctgta gcaccgccta catacctcgc tctgctaatc ctgttaccag
     2461 tggctgctgc cagtggcgat aagtcgtgtc ttaccgggtt ggactcaaga cgatagttac
     2521 cggataaggc gcagcggtcg ggctgaacgg ggggttcgtg cacacagccc agcttggagc
     2581 gaacgaccta caccgaactg agatacctac agcgtgagct atgagaaagc gccacgcttc
     2641 ccgaagggag aaaggcggac aggtatccgg taagcggcag ggtcggaaca ggagagcgca
     2701 cgagggagct tccaggggga aacgcctggt atctttatag tcctgtcggg tttcgccacc
     2761 tctgacttga gcgtcgattt ttgtgatgct cgtcaggggg gcggagccta tggaaaaacg
     2821 ccagcaacgc ggccttttta cggttcctgg ccttttgctg gccttttgct cacatgttct
     2881 ttcctgcgtt atcccctgat tctgtggata accgtattac cgcctttgag tgagctgata
     2941 ccgctcgccg cagccgaacg accgagcgca gcgagtcagt gagcgaggaa gcggaagagc
     3001 gcctgatgcg gtattttctc cttacgcatc tgtgcggtat ttcacaccgc atatggtgca
     3061 ctctcagtac aatctgctct gatgccgcat agttaagcca gtatacactc cgctatcgct
     3121 acgtgactgg gtcatggctg cgccccgaca cccgccaaca cccgctgacg cgccctgacg
     3181 ggcttgtctg ctcccggcat ccgcttacag acaagctgtg accgtctccg ggagctgcat
     3241 gtgtcagagg ttttcaccgt catcaccgaa acgcgcgagg cagcagatca attcgcgcgc
     3301 gaaggcgaag cggcatgcat ttacgttgac accatcgaat ggtgcaaaac ctttcgcggt
     3361 atggcatgat agcgcccgga agagagtcaa ttcagggtgg tgaatgtgaa accagtaacg
     3421 ttatacgatg tcgcagagta tgccggtgtc tcttatcaga ccgtttcccg cgtggtgaac
     3481 caggccagcc acgtttctgc gaaaacgcgg gaaaaagtgg aagcggcgat ggcggagctg
     3541 aattacattc ccaaccgcgt ggcacaacaa ctggcgggca aacagtcgtt gctgattggc
     3601 gttgccacct ccagtctggc cctgcacgcg ccgtcgcaaa ttgtcgcggc gattaaatct
     3661 cgcgccgatc aactgggtgc cagcgtggtg gtgtcgatgg tagaacgaag cggcgtcgaa
     3721 gcctgtaaag cggcggtgca caatcttctc gcgcaacgcg tcagtgggct gatcattaac
     3781 tatccgctgg atgaccagga tgccattgct gtggaagctg cctgcactaa tgttccggcg
     3841 ttatttcttg atgtctctga ccagacaccc atcaacagta ttattttctc ccatgaagac
     3901 ggtacgcgac tgggcgtgga gcatctggtc gcattgggtc accagcaaat cgcgctgtta
     3961 gcgggcccat taagttctgt ctcggcgcgt ctgcgtctgg ctggctggca taaatatctc
     4021 actcgcaatc aaattcagcc gatagcggaa cgggaaggcg actggagtgc catgtccggt
     4081 tttcaacaaa ccatgcaaat gctgaatgag ggcatcgttc ccactgcgat gctggttgcc
     4141 aacgatcaga tggcgctggg cgcaatgcgc gccattaccg agtccgggct gcgcgttggt
     4201 gcggatatct cggtagtggg atacgacgat accgaagaca gctcatgtta tatcccgccg
     4261 tcaaccacca tcaaacagga ttttcgcctg ctggggcaaa ccagcgtgga ccgcttgctg
     4321 caactctctc agggccaggc ggtgaagggc aatcagctgt tgcccgtctc actggtgaaa
     4381 agaaaaacca ccctggcgcc caatacgcaa accgcctctc cccgcgcgtt ggccgattca
     4441 ttaatgcagc tggcacgaca ggtttcccga ctggaaagcg ggcagtgagc gcaacgcaat
     4501 taatgtgagt tagcgcgaat tgatctggtt tgacagctta tcatcgactg cacggtgcac
     4561 caatgcttct ggcgtcag
//
