# Supplementary material for: N-Terminal-Based Targeted, Inducible Protein Degradation in Escherichia coli
Source: PLoS One. 2016 Feb 22;11(2):e0149746. doi: 10.1371/journal.pone.0149746 (PMC4765774; doi:10.1371/journal.pone.0149746)
Supplement: S2 File — GenBank files for all plasmids used in this study and MATLAB code for protein knockdown simulation. (ZIP) [file pone.0149746.s008.zip › Plasmid Files and MATLAB/pKS044.gb]

LOCUS       pj5_00185               4881 bp    dna     circular UNK 
ACCESSION   pj5_00185
VERSION     pj5_00185.1
KEYWORDS    .
FEATURES             Location/Qualifiers
     promoter        141..333
                     /ApEinfo_fwdcolor=cyan
                     /label=trc promoter
                     /ApEinfo_revcolor=green
     -35_signal      144..149
                     /ApEinfo_fwdcolor=#ffb0ef
                     /label=-35_signal
                     /ApEinfo_revcolor=#ff6262
     primer_bind     159..185
                     /ApEinfo_fwdcolor=#e3b548
                     /label=Checking Primer (s)
                     /ApEinfo_revcolor=#d97b26
     -10_signal      167..172
                     /ApEinfo_fwdcolor=#ffc4f9
                     /label=-10_signal
                     /ApEinfo_revcolor=#fcc274
     misc_feature    179..199
                     /ApEinfo_fwdcolor=#c4c4ff
                     /label=lacO
                     /ApEinfo_revcolor=#9fff9f
     misc_signal     215..284
                     /ApEinfo_fwdcolor=#ecf480
                     /label=rrnB antitermination signal
                     /ApEinfo_revcolor=#92edf1
     misc_feature    297..305
                     /ApEinfo_fwdcolor=#ffbe7d
                     /label=gene 10
                     /ApEinfo_revcolor=#9982f4
     RBS             320..324
                     /ApEinfo_fwdcolor=#9756ef
                     /label=RBS
                     /ApEinfo_revcolor=#cd0532
     primer_bind     complement(351..379)
                     /label=j5_00400_(ptrc)_reverse
     primer_bind     351..395
                     /label=j5_00405_(clpP)_forward
     misc_feature    362..371
                     /ApEinfo_fwdcolor=#d70428
                     /label=Multiple cloning site
                     /ApEinfo_revcolor=#ff8040
     primer_bind     complement(377..379)
                     /ApEinfo_graphicformat="arrow_data {{0 1 2 0 0 -1} {} 0}
                     width 5 offset 0"
                     /ApEinfo_fwdcolor=pink
                     /label=j5_00358_(iGemBackbone)_reverse
                     /ApEinfo_revcolor=pink
     primer_bind     377..395
                     /ApEinfo_graphicformat="arrow_data {{0 1 2 0 0 -1} {} 0}
                     width 5 offset 0"
                     /ApEinfo_fwdcolor=pink
                     /label=j5_00361_(clpPX)_forward
                     /ApEinfo_revcolor=pink
     source          377..1000
                     /mol_type="genomic DNA"
                     /ApEinfo_graphicformat="arrow_data {{0 1 2 0 0 -1} {} 0}
                     width 5 offset 0"
                     /ApEinfo_revcolor=pink
                     /db_xref="taxon:511145"
                     /ApEinfo_fwdcolor=pink
                     /strain="K-12"
                     /label=Escherichia coli str. K-12 substr. MG1655
                     /sub_strain="MG1655"
     gene            377..1000
                     /locus_tag="b0437"
                     /gene_synonym="ECK0431; JW0427; lopP; wseA"
                     /ApEinfo_graphicformat="arrow_data {{0 1 2 0 0 -1} {} 0}
                     width 5 offset 0"
                     /ApEinfo_revcolor=pink
                     /db_xref="GeneID:945082"
                     /ApEinfo_fwdcolor=pink
                     /label=clpP
     CDS             377..1000
                     /locus_tag="b0437"
                     /gene_synonym="ECK0431; JW0427; lopP; wseA"
                     /function="enzyme; Degradation of proteins, peptides,
                     glyco"
                     /GO_process="GO:0009266 - response to temperature
                     stimulus"
                     /codon_start=1
                     /ApEinfo_fwdcolor=#ff9c45
                     /ApEinfo_label="clpP"
                     /translation="MSYSGERDNFAPHMALVPMVIEQTSRGERSFDIYSRLLKERVIF
                     LTGQVEDHMANLIVAQMLFLEAENPEKDIYLYINSPGGVITAGMSIYDTMQFIKPDVS
                     TICMGQAASMGAFLLTAGAKGKRFCLPNSRVMIHQPLGGYQGQATDIEIHAREILKVK
                     GRMNELMALHTGQSLEQIERDTERDRFLSAPEAVEYGLVDSILTHRN"
                     /GO_component="GO:0005737 - cytoplasm"
                     /GO_function="GO:0008233 - peptidase activity"
                     /ApEinfo_graphicformat="arrow_data {{0 1 2 0 0 -1} {} 0}
                     width 5 offset 0"
                     /protein_id="NP_414971.1"
                     /ApEinfo_revcolor=#4cff77
                     /transl_table=11
                     /db_xref="GeneID:945082"
                     /label=clpP(1)
                     /product="proteolytic subunit of ClpA-ClpP and ClpX-ClpP
                     ATP-dependent serine proteases"
                     /EC_number="3.4.21.92"
     primer_bind     complement(973..1021)
                     /label=j5_00406_(clpP)_reverse
     primer_bind     1000..1021
                     /label=j5_00399_(ptrc)_forward
     misc_feature    1001..1044
                     /ApEinfo_fwdcolor=#d70428
                     /label=Multiple cloning site
                     /ApEinfo_revcolor=#ff8040
     terminator      1067..1224
                     /ApEinfo_fwdcolor=#ff00ff
                     /label=rrnB T1 and T2 terminators
                     /ApEinfo_revcolor=#804040
     primer_bind     1127..1148
                     /ApEinfo_fwdcolor=#e3b548
                     /label=Checking Primer (a)
                     /ApEinfo_revcolor=#d97b26
     misc_feature    1504..2364
                     /ApEinfo_fwdcolor=#d70428
                     /label=Ampicillin
                     /ApEinfo_revcolor=#ff8040
     rep_origin      2509..3182
                     /ApEinfo_fwdcolor=#aa55ff
                     /label=pBR322 origin
                     /ApEinfo_revcolor=#a8d02f
     misc_feature    3836..4795
                     /ApEinfo_fwdcolor=#695bea
                     /label=lacIq (lac repressor)
                     /ApEinfo_revcolor=#d578e9
ORIGIN      
        1 aggcagccat cggaagctgt ggtatggctg tgcaggtcgt aaatcactgc ataattcgtg
       61 tcgctcaagg cgcactcccg ttctggataa tgttttttgc gccgacatca taacggttct
      121 ggcaaatatt ctgaaatgag ctgttgacaa ttaatcatcc ggctcgtata atgtgtggaa
      181 ttgtgagcgg ataacaattt cacacaggaa acagcgccgc tgagaaaaag cgaagcggca
      241 ctgctcttta acaatttatc agacaatctg tgtgggcact cgaccggaat tatcgattaa
      301 ctttattatt aaaaattaaa gaggtatata ttaatgtatc gattaaataa ggaggaataa
      361 accatggatc cagaggatgt catacagcgg cgaacgagat aactttgcac cccatatggc
      421 gctggtgccg atggtcattg aacagacctc acgcggtgag cgctcttttg atatctattc
      481 tcgtctactt aaggaacgcg tcatttttct gactggccag gttgaagacc acatggctaa
      541 cctgattgtg gcgcagatgc tgttcctgga agcggaaaac ccagaaaaag atatctatct
      601 gtacattaac tccccaggcg gggtgatcac tgccgggatg tctatctatg acaccatgca
      661 gtttatcaag cctgatgtca gcaccatctg tatgggccag gcggcctcga tgggcgcttt
      721 cttgctgacc gcaggggcaa aaggtaaacg tttttgcctg ccgaattcgc gcgtgatgat
      781 tcaccaaccg ttgggcggct accagggcca ggcgaccgat atcgaaattc atgcccgtga
      841 aattctgaaa gttaaagggc gcatgaatga acttatggcg cttcatacgg gtcaatcatt
      901 agaacagatt gaacgtgata ccgagcgcga tcgcttcctt tccgcccctg aagcggtgga
      961 atacggtctg gtcgattcga ttctgaccca tcgtaattga gagctcgaga tctgcagctg
     1021 gtaccatatg ggaattcgaa gctttctaga actagtacag aatttgcctg gcggcagtag
     1081 cgcggtggtc ccacctgacc ccatgccgaa ctcagaagtg aaacgccgta gcgccgatgg
     1141 tagtgtgggg tctccccatg cgagagtagg gaactgccag gcatcaaata aaacgaaagg
     1201 ctcagtcgaa agactgggcc tttcgtttta tctgttgttt gtcggtgaac gctctcctga
     1261 gtaggacaaa tccgccggga gcggatttga acgttgcgaa gcaacggccc ggagggtggc
     1321 gggcaggacg cccgccataa actgccaggc atcaaattaa gcagaaggcc atcctgacgg
     1381 atggcctttt tgcgtttcta caaactcttt ttgtttattt ttctaaatac attcaaatat
     1441 gtatccgctc atgagacaat aaccctgata aatgcttcaa taatattgaa aaaggaagag
     1501 tatgagtatt caacatttcc gtgtcgccct tattcccttt tttgcggcat tttgccttcc
     1561 tgtttttgct cacccagaaa cgctggtgaa agtaaaagat gctgaagatc agttgggtgc
     1621 acgagtgggt tacatcgaac tggatctcaa cagcggtaag atccttgaga gttttcgccc
     1681 cgaagaacgt tttccaatga tgagcacttt taaagttctg ctatgtggcg cggtattatc
     1741 ccgtgttgac gccgggcaag agcaactcgg tcgccgcata cactattctc agaatgactt
     1801 ggttgagtac tcaccagtca cagaaaagca tcttacggat ggcatgacag taagagaatt
     1861 atgcagtgct gccataacca tgagtgataa cactgcggcc aacttacttc tgacaacgat
     1921 cggaggaccg aaggagctaa ccgctttttt gcacaacatg ggggatcatg taactcgcct
     1981 tgatcgttgg gaaccggagc tgaatgaagc cataccaaac gacgagcgtg acaccacgat
     2041 gcctgtagca atggcaacaa cgttgcgcaa actattaact ggcgaactac ttactctagc
     2101 ttcccggcaa caattaatag actggatgga ggcggataaa gttgcaggac cacttctgcg
     2161 ctcggccctt ccggctggct ggtttattgc tgataaatct ggagccggtg agcgtgggtc
     2221 tcgcggtatc attgcagcac tggggccaga tggtaagccc tcccgtatcg tagttatcta
     2281 cacgacgggg agtcaggcaa ctatggatga acgaaataga cagatcgctg agataggtgc
     2341 ctcactgatt aagcattggt aactgtcaga ccaagtttac tcatatatac tttagattga
     2401 tttaaaactt catttttaat ttaaaaggat ctaggtgaag atcctttttg ataatctcat
     2461 gaccaaaatc ccttaacgtg agttttcgtt ccactgagcg tcagaccccg tagaaaagat
     2521 caaaggatct tcttgagatc ctttttttct gcgcgtaatc tgctgcttgc aaacaaaaaa
     2581 accaccgcta ccagcggtgg tttgtttgcc ggatcaagag ctaccaactc tttttccgaa
     2641 ggtaactggc ttcagcagag cgcagatacc aaatactgtc cttctagtgt agccgtagtt
     2701 aggccaccac ttcaagaact ctgtagcacc gcctacatac ctcgctctgc taatcctgtt
     2761 accagtggct gctgccagtg gcgataagtc gtgtcttacc gggttggact caagacgata
     2821 gttaccggat aaggcgcagc ggtcgggctg aacggggggt tcgtgcacac agcccagctt
     2881 ggagcgaacg acctacaccg aactgagata cctacagcgt gagctatgag aaagcgccac
     2941 gcttcccgaa gggagaaagg cggacaggta tccggtaagc ggcagggtcg gaacaggaga
     3001 gcgcacgagg gagcttccag ggggaaacgc ctggtatctt tatagtcctg tcgggtttcg
     3061 ccacctctga cttgagcgtc gatttttgtg atgctcgtca ggggggcgga gcctatggaa
     3121 aaacgccagc aacgcggcct ttttacggtt cctggccttt tgctggcctt ttgctcacat
     3181 gttctttcct gcgttatccc ctgattctgt ggataaccgt attaccgcct ttgagtgagc
     3241 tgataccgct cgccgcagcc gaacgaccga gcgcagcgag tcagtgagcg aggaagcgga
     3301 agagcgcctg atgcggtatt ttctccttac gcatctgtgc ggtatttcac accgcatatg
     3361 gtgcactctc agtacaatct gctctgatgc cgcatagtta agccagtata cactccgcta
     3421 tcgctacgtg actgggtcat ggctgcgccc cgacacccgc caacacccgc tgacgcgccc
     3481 tgacgggctt gtctgctccc ggcatccgct tacagacaag ctgtgaccgt ctccgggagc
     3541 tgcatgtgtc agaggttttc accgtcatca ccgaaacgcg cgaggcagca gatcaattcg
     3601 cgcgcgaagg cgaagcggca tgcatttacg ttgacaccat cgaatggtgc aaaacctttc
     3661 gcggtatggc atgatagcgc ccggaagaga gtcaattcag ggtggtgaat gtgaaaccag
     3721 taacgttata cgatgtcgca gagtatgccg gtgtctctta tcagaccgtt tcccgcgtgg
     3781 tgaaccaggc cagccacgtt tctgcgaaaa cgcgggaaaa agtggaagcg gcgatggcgg
     3841 agctgaatta cattcccaac cgcgtggcac aacaactggc gggcaaacag tcgttgctga
     3901 ttggcgttgc cacctccagt ctggccctgc acgcgccgtc gcaaattgtc gcggcgatta
     3961 aatctcgcgc cgatcaactg ggtgccagcg tggtggtgtc gatggtagaa cgaagcggcg
     4021 tcgaagcctg taaagcggcg gtgcacaatc ttctcgcgca acgcgtcagt gggctgatca
     4081 ttaactatcc gctggatgac caggatgcca ttgctgtgga agctgcctgc actaatgttc
     4141 cggcgttatt tcttgatgtc tctgaccaga cacccatcaa cagtattatt ttctcccatg
     4201 aagacggtac gcgactgggc gtggagcatc tggtcgcatt gggtcaccag caaatcgcgc
     4261 tgttagcggg cccattaagt tctgtctcgg cgcgtctgcg tctggctggc tggcataaat
     4321 atctcactcg caatcaaatt cagccgatag cggaacggga aggcgactgg agtgccatgt
     4381 ccggttttca acaaaccatg caaatgctga atgagggcat cgttcccact gcgatgctgg
     4441 ttgccaacga tcagatggcg ctgggcgcaa tgcgcgccat taccgagtcc gggctgcgcg
     4501 ttggtgcgga tatctcggta gtgggatacg acgataccga agacagctca tgttatatcc
     4561 cgccgtcaac caccatcaaa caggattttc gcctgctggg gcaaaccagc gtggaccgct
     4621 tgctgcaact ctctcagggc caggcggtga agggcaatca gctgttgccc gtctcactgg
     4681 tgaaaagaaa aaccaccctg gcgcccaata cgcaaaccgc ctctccccgc gcgttggccg
     4741 attcattaat gcagctggca cgacaggttt cccgactgga aagcgggcag tgagcgcaac
     4801 gcaattaatg tgagttagcg cgaattgatc tggtttgaca gcttatcatc gactgcacgg
     4861 tgcaccaatg cttctggcgt c
//
