# Supplementary material for: N-Terminal-Based Targeted, Inducible Protein Degradation in Escherichia coli
Source: PLoS One. 2016 Feb 22;11(2):e0149746. doi: 10.1371/journal.pone.0149746 (PMC4765774; doi:10.1371/journal.pone.0149746)
Supplement: S2 File — GenBank files for all plasmids used in this study and MATLAB code for protein knockdown simulation. (ZIP) [file pone.0149746.s008.zip › Plasmid Files and MATLAB/proteindeg.m]

function dpdt = proteindeg(t, p,a,Vmax,Km,u)

% %Define parameters
% a=0; %synthesis rate
% Vmax = 450; %units is proteins/cell 1/hr
% Km = 600; %proteins/cell translates to about 1 �M 
% u = 1; %growth rate. units is 1/hr

dpdt=a - u*p - Vmax*p/(Km+p);
