# Supplementary material for: N-Terminal-Based Targeted, Inducible Protein Degradation in Escherichia coli
Source: PLoS One. 2016 Feb 22;11(2):e0149746. doi: 10.1371/journal.pone.0149746 (PMC4765774; doi:10.1371/journal.pone.0149746)
Supplement: S2 File — GenBank files for all plasmids used in this study and MATLAB code for protein knockdown simulation. (ZIP) [file pone.0149746.s008.zip › Plasmid Files and MATLAB/proteindeg_plot20150422.m]

close all;
clear all;
clc;

p0 = 40000;

a=40000/p0; %synthesis rate
Vmax = 15000/p0;  % units is proteins/cell 1/hr
Km = 600/p0; %600 proteins/cell translates to about 1 �M 
u = 1; %growth rate. units is 1/hr
dubtime=log(2)/u; %doubling time

%get negative control curve (no degradation)
nc_sol = ode45(@proteindeg, [0 48], [1],[],a,0,Km,u); %just turn off synthesis

sol1 = ode45(@proteindeg, [0 48], [1],[],a,0,Km,0.1*u); %no growth
sol2 = ode45(@proteindeg, [0 48], [1],[],a,0,Km,1.8*u); %increased growth rate
dubtime_x = [0 4]/dubtime;
plot(nc_sol.x,nc_sol.y,'k');
hold on;
plot(sol1.x,sol1.y,'r');
plot(sol2.x,sol2.y,'b');
%axis([0 4 0 1.2])


% figure;
% hold on;
% 
% nc_sol = ode45(@proteindeg, [0 4], [1],[],0.2*a,Vmax,Km,u); %just turn off synthesis
% 
% sol1 = ode45(@proteindeg, [0 4], [1],[],0.2*a,Vmax,Km,u*0.5); %protein degradation and turning off synthesis
% sol2 = ode45(@proteindeg, [0 4], [1],[],0.2*a,Vmax,Km,u*0.2); %just protein degradation
% sol3 = ode45(@proteindeg, [0 4], [1],[],0.2*a,Vmax,Km,u*0.1); %turn off neither
% 
% plot(nc_sol.x,nc_sol.y,'k');
% hold on;
% plot(sol1.x,sol1.y,'r');
% plot(sol2.x,sol2.y,'b');
% plot(sol3.x,sol3.y,'g');
