# Supplementary material for: N-Terminal-Based Targeted, Inducible Protein Degradation in Escherichia coli
Source: PLoS One. 2016 Feb 22;11(2):e0149746. doi: 10.1371/journal.pone.0149746 (PMC4765774; doi:10.1371/journal.pone.0149746)
Supplement: S2 File — GenBank files for all plasmids used in this study and MATLAB code for protein knockdown simulation. (ZIP) [file pone.0149746.s008.zip › Plasmid Files and MATLAB/pTrcHis2B.gb]

LOCUS                pTrcHis2B        4404 bp ds-DNA   circular     22-APR-2011
DEFINITION  .
ACCESSION   
VERSION     
SOURCE      .
  ORGANISM  .
COMMENT     
COMMENT     ApEinfo:methylated:1
FEATURES             Location/Qualifiers
     misc_feature    228..248
                     /label=lacO
                     /ApEinfo_fwdcolor=#c4c4ff
                     /ApEinfo_revcolor=#9fff9f
     -35_signal      193..198
                     /label=-35_signal
                     /ApEinfo_fwdcolor=#ffb0ef
                     /ApEinfo_revcolor=#ff6262
     -10_signal      216..221
                     /label=-10_signal
                     /ApEinfo_fwdcolor=#ffc4f9
                     /ApEinfo_revcolor=#fcc274
     misc_signal     264..333
                     /label=rrnB antitermination signal
                     /ApEinfo_fwdcolor=#ecf480
                     /ApEinfo_revcolor=#92edf1
     misc_feature    346..354
                     /label=gene 10
                     /ApEinfo_fwdcolor=#ffbe7d
                     /ApEinfo_revcolor=#9982f4
     promoter        190..382
                     /label=trc promoter
                     /ApEinfo_fwdcolor=cyan
                     /ApEinfo_revcolor=green
     RBS             369..373
                     /label=RBS
                     /ApEinfo_fwdcolor=#9756ef
                     /ApEinfo_revcolor=#cd0532
     misc_feature    411..464
                     /label=Multiple cloning site
                     /ApEinfo_fwdcolor=#d70428
                     /ApEinfo_revcolor=#ff8040
     terminator      639..796
                     /label=rrnB T1 and T2 terminators
                     /ApEinfo_fwdcolor=#ff00ff
                     /ApEinfo_revcolor=#804040
     misc_feature    1076..1936
                     /label=Ampicillin
                     /ApEinfo_fwdcolor=#d70428
                     /ApEinfo_revcolor=#ff8040
     rep_origin      2081..2754
                     /label=pBR322 origin
                     /ApEinfo_fwdcolor=#aa55ff
                     /ApEinfo_revcolor=#a8d02f
     misc_feature    3408..4367
                     /label=lacIq (lac repressor)
                     /ApEinfo_fwdcolor=#695bea
                     /ApEinfo_revcolor=#d578e9
     misc_feature    471..527
                     /label=C Terminal His/myc Tag
                     /ApEinfo_fwdcolor=#e6941a
                     /ApEinfo_revcolor=#fa7ead
     primer_bind     441..470
                     /label=Trunc(a) His/Myc
                     /ApEinfo_fwdcolor=#cc60ae
                     /ApEinfo_revcolor=#51ae53
     primer_bind     629..652
                     /label=Trunc(s) His/Myc
                     /ApEinfo_fwdcolor=#e3b548
                     /ApEinfo_revcolor=#d97b26
     RBS             398..403
                     /label=RBS Reinitiation
                     /ApEinfo_fwdcolor=#9756ef
                     /ApEinfo_revcolor=#cd0532
ORIGIN
        1 GTTTGACAGC TTATCATCGA CTGCACGGTG CACCAATGCT TCTGGCGTCA GGCAGCCATC
       61 GGAAGCTGTG GTATGGCTGT GCAGGTCGTA AATCACTGCA TAATTCGTGT CGCTCAAGGC
      121 GCACTCCCGT TCTGGATAAT GTTTTTTGCG CCGACATCAT AACGGTTCTG GCAAATATTC
      181 TGAAATGAGC TGTTGACAAT TAATCATCCG GCTCGTATAA TGTGTGGAAT TGTGAGCGGA
      241 TAACAATTTC ACACAGGAAA CAGCGCCGCT GAGAAAAAGC GAAGCGGCAC TGCTCTTTAA
      301 CAATTTATCA GACAATCTGT GTGGGCACTC GACCGGAATT ATCGATTAAC TTTATTATTA
      361 AAAATTAAAG AGGTATATAT TAATGTATCG ATTAAATAAG GAGGAATAAA CCATGGATCC
      421 GAGCTCGAGA TCTGCAGCTG GTACCATATG GGAATTCGAA GCTTTCTAGA ACAAAAACTC
      481 ATCTCAGAAG AGGATCTGAA TAGCGCCGTC GACCATCATC ATCATCATCA TTGAGTTTAA
      541 ACGGTCTCCA GCTTGGCTGT TTTGGCGGAT GAGAGAAGAT TTTCAGCCTG ATACAGATTA
      601 AATCAGAACG CAGAAGCGGT CTGATAAAAC AGAATTTGCC TGGCGGCAGT AGCGCGGTGG
      661 TCCCACCTGA CCCCATGCCG AACTCAGAAG TGAAACGCCG TAGCGCCGAT GGTAGTGTGG
      721 GGTCTCCCCA TGCGAGAGTA GGGAACTGCC AGGCATCAAA TAAAACGAAA GGCTCAGTCG
      781 AAAGACTGGG CCTTTCGTTT TATCTGTTGT TTGTCGGTGA ACGCTCTCCT GAGTAGGACA
      841 AATCCGCCGG GAGCGGATTT GAACGTTGCG AAGCAACGGC CCGGAGGGTG GCGGGCAGGA
      901 CGCCCGCCAT AAACTGCCAG GCATCAAATT AAGCAGAAGG CCATCCTGAC GGATGGCCTT
      961 TTTGCGTTTC TACAAACTCT TTTTGTTTAT TTTTCTAAAT ACATTCAAAT ATGTATCCGC
     1021 TCATGAGACA ATAACCCTGA TAAATGCTTC AATAATATTG AAAAAGGAAG AGTATGAGTA
     1081 TTCAACATTT CCGTGTCGCC CTTATTCCCT TTTTTGCGGC ATTTTGCCTT CCTGTTTTTG
     1141 CTCACCCAGA AACGCTGGTG AAAGTAAAAG ATGCTGAAGA TCAGTTGGGT GCACGAGTGG
     1201 GTTACATCGA ACTGGATCTC AACAGCGGTA AGATCCTTGA GAGTTTTCGC CCCGAAGAAC
     1261 GTTTTCCAAT GATGAGCACT TTTAAAGTTC TGCTATGTGG CGCGGTATTA TCCCGTGTTG
     1321 ACGCCGGGCA AGAGCAACTC GGTCGCCGCA TACACTATTC TCAGAATGAC TTGGTTGAGT
     1381 ACTCACCAGT CACAGAAAAG CATCTTACGG ATGGCATGAC AGTAAGAGAA TTATGCAGTG
     1441 CTGCCATAAC CATGAGTGAT AACACTGCGG CCAACTTACT TCTGACAACG ATCGGAGGAC
     1501 CGAAGGAGCT AACCGCTTTT TTGCACAACA TGGGGGATCA TGTAACTCGC CTTGATCGTT
     1561 GGGAACCGGA GCTGAATGAA GCCATACCAA ACGACGAGCG TGACACCACG ATGCCTGTAG
     1621 CAATGGCAAC AACGTTGCGC AAACTATTAA CTGGCGAACT ACTTACTCTA GCTTCCCGGC
     1681 AACAATTAAT AGACTGGATG GAGGCGGATA AAGTTGCAGG ACCACTTCTG CGCTCGGCCC
     1741 TTCCGGCTGG CTGGTTTATT GCTGATAAAT CTGGAGCCGG TGAGCGTGGG TCTCGCGGTA
     1801 TCATTGCAGC ACTGGGGCCA GATGGTAAGC CCTCCCGTAT CGTAGTTATC TACACGACGG
     1861 GGAGTCAGGC AACTATGGAT GAACGAAATA GACAGATCGC TGAGATAGGT GCCTCACTGA
     1921 TTAAGCATTG GTAACTGTCA GACCAAGTTT ACTCATATAT ACTTTAGATT GATTTAAAAC
     1981 TTCATTTTTA ATTTAAAAGG ATCTAGGTGA AGATCCTTTT TGATAATCTC ATGACCAAAA
     2041 TCCCTTAACG TGAGTTTTCG TTCCACTGAG CGTCAGACCC CGTAGAAAAG ATCAAAGGAT
     2101 CTTCTTGAGA TCCTTTTTTT CTGCGCGTAA TCTGCTGCTT GCAAACAAAA AAACCACCGC
     2161 TACCAGCGGT GGTTTGTTTG CCGGATCAAG AGCTACCAAC TCTTTTTCCG AAGGTAACTG
     2221 GCTTCAGCAG AGCGCAGATA CCAAATACTG TCCTTCTAGT GTAGCCGTAG TTAGGCCACC
     2281 ACTTCAAGAA CTCTGTAGCA CCGCCTACAT ACCTCGCTCT GCTAATCCTG TTACCAGTGG
     2341 CTGCTGCCAG TGGCGATAAG TCGTGTCTTA CCGGGTTGGA CTCAAGACGA TAGTTACCGG
     2401 ATAAGGCGCA GCGGTCGGGC TGAACGGGGG GTTCGTGCAC ACAGCCCAGC TTGGAGCGAA
     2461 CGACCTACAC CGAACTGAGA TACCTACAGC GTGAGCTATG AGAAAGCGCC ACGCTTCCCG
     2521 AAGGGAGAAA GGCGGACAGG TATCCGGTAA GCGGCAGGGT CGGAACAGGA GAGCGCACGA
     2581 GGGAGCTTCC AGGGGGAAAC GCCTGGTATC TTTATAGTCC TGTCGGGTTT CGCCACCTCT
     2641 GACTTGAGCG TCGATTTTTG TGATGCTCGT CAGGGGGGCG GAGCCTATGG AAAAACGCCA
     2701 GCAACGCGGC CTTTTTACGG TTCCTGGCCT TTTGCTGGCC TTTTGCTCAC ATGTTCTTTC
     2761 CTGCGTTATC CCCTGATTCT GTGGATAACC GTATTACCGC CTTTGAGTGA GCTGATACCG
     2821 CTCGCCGCAG CCGAACGACC GAGCGCAGCG AGTCAGTGAG CGAGGAAGCG GAAGAGCGCC
     2881 TGATGCGGTA TTTTCTCCTT ACGCATCTGT GCGGTATTTC ACACCGCATA TGGTGCACTC
     2941 TCAGTACAAT CTGCTCTGAT GCCGCATAGT TAAGCCAGTA TACACTCCGC TATCGCTACG
     3001 TGACTGGGTC ATGGCTGCGC CCCGACACCC GCCAACACCC GCTGACGCGC CCTGACGGGC
     3061 TTGTCTGCTC CCGGCATCCG CTTACAGACA AGCTGTGACC GTCTCCGGGA GCTGCATGTG
     3121 TCAGAGGTTT TCACCGTCAT CACCGAAACG CGCGAGGCAG CAGATCAATT CGCGCGCGAA
     3181 GGCGAAGCGG CATGCATTTA CGTTGACACC ATCGAATGGT GCAAAACCTT TCGCGGTATG
     3241 GCATGATAGC GCCCGGAAGA GAGTCAATTC AGGGTGGTGA ATGTGAAACC AGTAACGTTA
     3301 TACGATGTCG CAGAGTATGC CGGTGTCTCT TATCAGACCG TTTCCCGCGT GGTGAACCAG
     3361 GCCAGCCACG TTTCTGCGAA AACGCGGGAA AAAGTGGAAG CGGCGATGGC GGAGCTGAAT
     3421 TACATTCCCA ACCGCGTGGC ACAACAACTG GCGGGCAAAC AGTCGTTGCT GATTGGCGTT
     3481 GCCACCTCCA GTCTGGCCCT GCACGCGCCG TCGCAAATTG TCGCGGCGAT TAAATCTCGC
     3541 GCCGATCAAC TGGGTGCCAG CGTGGTGGTG TCGATGGTAG AACGAAGCGG CGTCGAAGCC
     3601 TGTAAAGCGG CGGTGCACAA TCTTCTCGCG CAACGCGTCA GTGGGCTGAT CATTAACTAT
     3661 CCGCTGGATG ACCAGGATGC CATTGCTGTG GAAGCTGCCT GCACTAATGT TCCGGCGTTA
     3721 TTTCTTGATG TCTCTGACCA GACACCCATC AACAGTATTA TTTTCTCCCA TGAAGACGGT
     3781 ACGCGACTGG GCGTGGAGCA TCTGGTCGCA TTGGGTCACC AGCAAATCGC GCTGTTAGCG
     3841 GGCCCATTAA GTTCTGTCTC GGCGCGTCTG CGTCTGGCTG GCTGGCATAA ATATCTCACT
     3901 CGCAATCAAA TTCAGCCGAT AGCGGAACGG GAAGGCGACT GGAGTGCCAT GTCCGGTTTT
     3961 CAACAAACCA TGCAAATGCT GAATGAGGGC ATCGTTCCCA CTGCGATGCT GGTTGCCAAC
     4021 GATCAGATGG CGCTGGGCGC AATGCGCGCC ATTACCGAGT CCGGGCTGCG CGTTGGTGCG
     4081 GATATCTCGG TAGTGGGATA CGACGATACC GAAGACAGCT CATGTTATAT CCCGCCGTCA
     4141 ACCACCATCA AACAGGATTT TCGCCTGCTG GGGCAAACCA GCGTGGACCG CTTGCTGCAA
     4201 CTCTCTCAGG GCCAGGCGGT GAAGGGCAAT CAGCTGTTGC CCGTCTCACT GGTGAAAAGA
     4261 AAAACCACCC TGGCGCCCAA TACGCAAACC GCCTCTCCCC GCGCGTTGGC CGATTCATTA
     4321 ATGCAGCTGG CACGACAGGT TTCCCGACTG GAAAGCGGGC AGTGAGCGCA ACGCAATTAA
     4381 TGTGAGTTAG CGCGAATTGA TCTG   
//
