# Supplementary material for: N-Terminal-Based Targeted, Inducible Protein Degradation in Escherichia coli
Source: PLoS One. 2016 Feb 22;11(2):e0149746. doi: 10.1371/journal.pone.0149746 (PMC4765774; doi:10.1371/journal.pone.0149746)
Supplement: S3 File — Excel file with all measurements of OD, fluorescence, beta-galactosidase activity, and calculations for apparent degradation rate. (XLSX) [file pone.0149746.s009.xlsx]

## Sheet: clpP
Mean	3488.93	1.21602
Std Dev	1194.97	0.186457			2.69536e-05
Std Error	243.922	0.0380603
Date	Syn-Beta	Growth Rate
2015-01-15	7877.33	1.00145
2015-01-15	5033.32	1.22857
2015-01-15	5061.24	1.06376
2015-01-15	6012.12	0.836935
2015-01-26	4063.3	1.09861
2015-01-26	2944.78	1.31317
2015-01-26	4236.01	1.22782
2015-01-26	3740.88	1.30406
2015-01-26	2985.13	1.37191
2015-01-26	4051.47	1.2018
2015-02-12	4086.95	1.4816
2015-02-12	2511.14	1.37487
2015-02-12	3706.8	1.1113
2015-02-12	3921.94	1.63142
2015-02-12	2203.09	1.25586
2015-02-12	4227.25	1.01693
2015-02-27	4473.83	1.5506
2015-02-27	2922.77	1.05737
2015-02-27	3815.52	1.15618
2015-02-27	3377.99	1.33794
2015-03-06	2817.13	1.20397
2015-03-06	3453.61	1.09326
2015-03-06	3559.16	1.24597
2015-03-06	3767.8	1.01919

## Sheet: WT
Average	2272.85	1.34397
Std Dev	1081.04	0.253506
Std Error	241.729	0.0566858
Date	Syn-Beta	Growth Rate		p value vs clpP
2015-01-15	1695.41	1.49327		0.00036369
2015-01-15	2115.44	1.51847
2015-01-15	3134.13	1.15518
2015-01-15	5041.28	0.718815
2015-01-26	1033.68	1.60944
2015-01-26	1039.25	1.16315
2015-01-26	1380.46	1.25633
2015-01-26	780.13	1.82455
2015-01-26	1102.36	1.31094
2015-01-26	1281.58	1.18199
2015-02-12	3479.62	1.06087
2015-02-12	2990.63	1.45143
2015-02-12	2014	1.1931
2015-02-12	3832.42	1.12659
2015-02-12	2489.99	1.33318
2015-02-12	2265.03	1.24232
2015-02-27	2523.88	1.57122
2015-02-27	2047.95	1.55197
2015-02-27	2881.99	1.64136
2015-02-27	2327.84	1.47516

## Sheet: aat
					against clpP	against WT
Average	1704.3	1.4604		p value	8.46122e-05	0.104575
St Dev	1260.96	0.29333
Std Error	398.751	0.092759
Date	Syn-Beta	Growth Rate
2015-02-27	3180.84	1.57691
2015-02-27	2890.53	1.48648
2015-02-27	2996.96	1.52606
2015-02-27	3046.22	1.38785
2015-03-06	-298.28	0.710847
2015-03-06	1134.09	1.82625
2015-03-06	562.155	1.38912
2015-03-06	1876.26	1.51835
2015-03-06	973.321	1.66946
2015-03-06	680.914	1.51267

## Sheet: sspB
					against clpP	against WT
Average	2763.11	1.53189			0.0406396	0.139349
St Dev	1271.91	0.282705
Std Error	402.212	0.089399
Date	Syn-Beta	Growth Rate
2015-02-27	2325.13	1.51535
2015-02-27	2212.75	1.5729
2015-02-27	2219.25	1.60944
2015-02-27	2023.41	1.4382
2015-03-06	5108.86	2.07944
2015-03-06	1513.07	1.38238
2015-03-06	1612.08	1.33086
2015-03-06	4948.58	1.89712
2015-03-06	2985.13	1.09861
2015-03-06	2682.79	1.39459

## Sheet: clpA
				against clpP
Average	3661.25	1.45022		0.376833
Std Dev	1517.45	0.163192
Std Error	379.363	0.0407979
Date	Syn-Beta	Growth Rate
2015-02-22	2806.36	1.67964
2015-02-22	2017.76	1.38205
2015-02-22	2600.85	1.34835
2015-02-22	2964.1	1.68948
2015-02-22	1795.52	1.55895
2015-02-22	2434.96	1.1794
2015-02-27	6195.42	1.50408
2015-02-27	3930.96	1.49664
2015-02-27	2388.15	1.32341
2015-02-27	6858.03	1.68176
2015-02-27	4447.2	1.46991
2015-02-27	2162.8	1.34117
2015-03-06	4411.56	1.63142
2015-03-06	4017.72	1.2773
2015-03-06	5045.52	1.37347
2015-03-06	4503.03	1.26649

## Sheet: clpS
Average	4328.7	1.19457		against clpP
Std Dev	2872.77	0.251051		0.120797
Std Error	718.192	0.0627627
Date	Syn-Beta	Growth Rate
2015-02-22	959.798	1.23676
2015-02-22	841.278	1.11989
2015-02-22	1280.3	1.56202
2015-02-22	2802.04	0.725937
2015-02-22	1370.08	1.25123
2015-02-22	1553.28	1.62773
2015-02-27	5298.06	1.52606
2015-02-27	4506.22	1.239
2015-02-27	3689.71	1.02366
2015-02-27	4746.57	1.39586
2015-02-27	5658.14	1.25684
2015-02-27	3287.42	0.981845
2015-03-06	7419.96	1.04455
2015-03-06	9011.54	0.952658
2015-03-06	9616.35	1.25276
2015-03-06	7218.46	0.916291

## Sheet: clpX
Average	3466.17	1.36826		against clpP
Std Dev	1439.47	0.280889		0.415104
Std Error	359.868	0.0702221
Date	Syn-Beta	Growth Rate
2015-02-22	1585.04	1.17007
2015-02-22	2930	1.28666
2015-02-22	2896.2	1.39813
2015-02-22	3565.95	1.66501
2015-02-22	2250.03	1.2174
2015-02-22	2507.19	1.40806
2015-02-27	2660.93	1.26257
2015-02-27	2545.93	1.40681
2015-02-27	3350.84	1.46634
2015-02-27	2305.16	1.44238
2015-03-06	6217.17	1.74297
2015-03-06	4299.61	0.847298
2015-03-06	4278.74	1.36828
2015-03-06	7032.06	2.01139
2015-03-06	3620.51	0.984344
2015-03-06	3413.35	1.21444

## Sheet: Untagged clpP
Average	4234.28	1.04661
Std. Dev.	1607.29	0.236171
Std Error	508.27	0.0746837
Date	Syn-Beta	Growth Rate
2015-01-15	2560.2	1.31219
2015-01-15	2224.03	1.17272
2015-01-15	4758.16	0.85745
2015-01-15	6564.6	0.838602
2015-01-26	3719.99	0.675343
2015-01-26	5044.2	1.24503
2015-01-26	2985.12	1.14356
2015-01-26	6795.78	0.766835
2015-01-26	4669.16	1.17064
2015-01-26	3021.55	1.28375

## Sheet: Untagged WT
Average	4650.87	1.21219
Std. Dev.	1040.57	0.28155
Std Error	520.285	0.089034
Date	Syn-Beta	Growth Rate		p-value	0.256101
2015-01-15	6550.77	1.07329
2015-01-15	4075.38	0.572957
2015-01-15	5101.53	1.3369
2015-01-15	4788.33	1.11846
2015-01-26	6448.77	1.67398
2015-01-26	3175.44	1.17865
2015-01-26	3888.71	1.26369
2015-01-26	4890.18	1.22378
2015-01-26	3861.89	1.41528
2015-01-26	3727.72	1.26493

## Sheet: 14 in WT
Average	0.0827907	1.66898
St Dev	0.0559346	0.446632
Std Error	0.0176881	0.141238
Date	Syn-Beta	Growth Rate
2015-03-04	0.0312749	2.0149
2015-03-04	0.10568	1.66561
2015-03-04	0.0580788	2.78295
2015-03-04	0.125635	1.73521
2015-03-12	0.0147492	1.48808
2015-03-12	0.0839579	1.32819
2015-03-12	0.146713	1.44238
2015-03-12	0.0135436	1.54045
2015-03-12	0.0712096	1.29603
2015-03-12	0.177065	1.39602

[truncated: 3 more sheets: 14 in clpP, Compile, Growth Rates]
