# Supplementary material for: N-Terminal-Based Targeted, Inducible Protein Degradation in Escherichia coli
Source: PLoS One. 2016 Feb 22;11(2):e0149746. doi: 10.1371/journal.pone.0149746 (PMC4765774; doi:10.1371/journal.pone.0149746)
Supplement: S4 File — Excel file with all measurements of OD, fluorescence, and calculations for apparent degradation rate. (XLSX) [file pone.0149746.s010.xlsx]

## Sheet: WT + TEV
Average	3584.75	1.20978		0.0664527
Std Dev.	720.946	0.232864
Std Error	208.119	0.0672219
Date	Syn-Beta	Growth Rate
2015-02-17	3852.94	1.57554
2015-02-17	3536.86	1.12134
2015-02-17	2840.46	1.09861
2015-02-17	5357.71	1.64866
2015-02-17	3525.33	1.03236
2015-02-17	3141.6	1.08482
2015-03-16	2923.02	1.21194
2015-03-16	2807.2	1.1932
2015-03-16	3591.58	1.05432
2015-03-16	3796.18	1.50111
2015-03-16	3299.5	0.955626
2015-03-16	4344.58	1.03977

## Sheet: -clpP + TEV
Average	3102.98	1.03151
Std Dev.	389.477	0.187102
Std Error	159.003	0.0763841
Date	Syn-Beta	Growth Rate
2015-02-17	2658.58	1.31568
2015-02-17	3267.22	1.04002
2015-02-17	3497.06	0.82614
2015-02-17	2565.69	1.14862
2015-02-17	3328.85	1.02263
2015-02-17	3300.45	0.835956

## Sheet: WT + pTrc
Average	3274.87	1.1632			0.290625
Std Dev.	1351.68	0.364306
Full	390.197	0.105166
Date	Syn-Beta	Growth Rate
2015-02-17	2553.54	1.99243
2015-02-17	1948.99	1.3278
2015-02-17	1373.54	1.38025
2015-02-17	2349.56	1.8563
2015-02-17	1621.66	1.4321
2015-02-17	1131.93	1.32275
2015-03-10	4021.25	0.902868
2015-03-10	4966.84	1.11204
2015-03-10	3323.12	1.02165
2015-03-10	2330.47	1.09861
2015-03-10	3365.45	1.06784
2015-03-10	2765.71	1.05605
2015-03-16	5034.01	0.91992
2015-03-16	4104.59	0.652476
2015-03-16	5710	0.562308
2015-03-16	4709.55	1.02962
2015-03-16	3676.09	1.31858
2015-03-16	3961.41	0.883925

## Sheet: -clpP + pTrc
Average	4175.68	1.1351
Std Dev.	1223.51	0.396559
Full	288.384	0.0934699
Date	Syn-Beta	Growth Rate
2015-02-17	4493.2	1.16074
2015-02-17	3677.02	0.947135
2015-02-17	3489	0.716243
2015-02-17	5623.47	1.12214
2015-02-17	3954.11	1.13664
2015-02-17	2908.02	0.799254
2015-03-10	6287.44	2.0149
2015-03-10	2973.14	1.18377
2015-03-10	3030.09	1.14513
2015-03-10	4199.75	1.45083
2015-03-10	3209.25	1.26165
2015-03-10	2815.04	1.13908
2015-03-16	7293.07	0.654926
2015-03-16	3677.16	0.731368
2015-03-16	3688.5	1.09861
2015-03-16	6718.32	0.576022
2015-03-16	4923.64	0.848987
2015-03-16	3616.83	1.07297

## Sheet: WT + pKS042
Average	3916.18	1.17185		0.183007
Std Dev.	782.889	0.212518
Full	226.001	0.0613486
Date	Syn-Beta	Growth Rate
2015-03-10	3303.87	1.28621
2015-03-10	3350.35	1.20266
2015-03-10	3262.87	1.08134
2015-03-10	5278.26	1.23969
2015-03-10	4260.65	1.09861
2015-03-10	4767.65	0.891423
2015-03-16	3232.25	1.58627
2015-03-16	3873.51	0.988611
2015-03-16	3532.68	1.05706
2015-03-16	3934.7	1.54985
2015-03-16	3350.68	0.967584
2015-03-16	4192.59	0.932164

## Sheet: WT + pKS043
Average	2017.71	1.10431	p value against negative control:	0.0122564
Std Dev.	2038.33	0.334244
Full	614.58	0.100778
Date	Syn-Beta	Growth Rate
2015-03-10	1130.79	1.45529
2015-03-10	576.495	1.17093
2015-03-10	628.782	1.28007
2015-03-10	569.586	1.43664
2015-03-10	236.019	1.29434
2015-03-16	3420.46	0.863493
2015-03-16	5707.08	0.801515
2015-03-16	3872.45	0.532217
2015-03-16	3527.47	0.951559
2015-03-16	6385.58	0.861343
2015-03-16	3508.37	0.551815

## Sheet: WT + pKS044
Average	910.812	1.20834		p value against negative control
Std Dev.	1281.66	0.317662		4.99019e-07
Full	369.982	0.0917012
Date	Syn-Beta	Growth Rate
2015-03-10	402.462	1.46634
2015-03-10	239.039	1.32176
2015-03-10	418.579	0.886096
2015-03-10	447.558	1.6181
2015-03-10	137.833	1.41183
2015-03-10	234.377	0.660042
2015-03-16	1509.46	1.20896
2015-03-16	3897.19	1.09362
2015-03-16	2765.58	1.13943
2015-03-16	934.236	1.24319
2015-03-16	2298.94	1.33702
2015-03-16	1340.29	1.24842

## Sheet: Compile
	ΔclpP + pTrc	WT + pTrc	WT + TEV	WT + clpA overexpression	WT + clpS overexpression	WT + clpP overexpression
Averages	4175.68	3274.87	3584.75	3916.18	2017.71	910.812
Std Dev	1223.51	1351.68	720.946	782.889	2038.33	1281.66
Std Error	288.384	390.197	208.119	226.001	614.58	369.982
Growth Rates	ΔclpP + pTrc	WT + pTrc	WT + TEV	WT + clpA	WT + clpS	WT+ clpP
Averages	1.1351	1.1632	1.03151	1.17185	1.10431	1.20834
Std Dev	0.396559	0.364306	0.187102	0.212518	0.334244	0.317662
Std Error	0.0934699	0.105166	0.0763841	0.0613486	0.100778	0.0917012
