# Supplementary material for: N-Terminal-Based Targeted, Inducible Protein Degradation in Escherichia coli
Source: PLoS One. 2016 Feb 22;11(2):e0149746. doi: 10.1371/journal.pone.0149746 (PMC4765774; doi:10.1371/journal.pone.0149746)
Supplement: S6 File — Excel file with all measurements of OD, fluorescence and calculations for the induction experiments. (XLSX) [file pone.0149746.s012.xlsx]

## Sheet: Both
RFP/OD
Time (hr)	0.5	1	2	3	4	5	6
From 3/27/2015
Sample 1		2034.88	1575.76	487.288	201.893	160	122.222
Sample 2		1350	2300	686.047	225.035	400	93.75
From 3/24/2015
Sample 3	3920.45	3571.43	1597.7	632.727	794.872	271.493
Sample 4	3818.18	3742.86	1564.36	727.575	333.333	254.902
From 4/1/2015
Sample 5		4250	1750	916.149
Sample 6		3525	1678.57	757.576
From 4/14/2015
Sample 7	1866.67	3130.43	1600	409.756	181.818	46.9799
Sample 8	2416.67	2190.48	1760.87	509.677	304.348	86.9565
average	3005.49	2974.39	1728.41	640.849	340.217	203.389	107.986
	511.636	354.5	86.0346	58.7422	94.0807	53.4947	14.2361
OD measurements
	0.5	1	2	3	4	5	6
From 3/27/2015	1
		13:30:00	14:30:00	03:30:00	04:30:00	05:30:00	06:30:00
Sample 1		0.0172	0.033	0.0944	0.317	1.3	4.68
Sample 2		0.02	0.03	0.086	0.2844	1.3	4.16
From 3/24/2015		13:25:00	14:25:00	15:55:00	16:55:00	17:55:00
Sample 3		0.0226	0.056	0.28	1.144	3.5776
Sample 4		0.027	0.06	0.306	1.3	4.108
From 4/1/2015
Sample 5
Sample 6		0.036	0.084	0.2576
		0.04	0.084	0.264
From 4/14/2015		13:30:00	14:30:00	03:30:00	04:30:00	05:30:00	06:30:00
Sample 7		0.02	0.028	0.055	0.21	0.988	4.004
Sample 8		0.017	0.026	0.051	0.16	0.728	3.12
		n=8
		1	2	3	4	5	6
		0.024975	0.050125	0.17425	0.569233	2.00027	3.991
		0.00307813	0.00865703	0.0394422	0.208618	0.593145	0.324306
	growth rate	0.696645	1.24597	1.1838	1.25675	0.690761
	alpha-beta	392.109	388.455	280.06	204.759	12.1403

## Sheet: No change
RFP/OD
From 3/27/2015	13:30:00	14:30:00	03:30:00	04:30:00	05:30:00	06:30:00
Sample 1	3785.71	4088.24	3174	3246.95	3074.07	3525
Sample 2	1650	2669.17	3706.29	3378.57	3541.14	4500
From 4/1/2015
Sample 3	4350	3316.33	4222.8
Sample 4	3789.47	3978.72	4325.34
average	3393.8	3513.11	3857.11	3312.76	3307.61	4012.5
std err	596.19	328.953	264.946	65.8101	233.533	487.5
OD measurements
From 3/27/2015	13:30:00	14:30:00	03:30:00	04:30:00	05:30:00	06:30:00
Sample 1	0.014	0.034	0.1046	0.328	1.404	4.16		0.887303	1.12378	1.14287	1.45407	1.08619		1.12365	0.0470078
Sample 2	0.011	0.0314	0.102	0.32	1.404	4.238		1.04891	1.17816	1.14335	1.47876	1.10477
														#REF!
From 4/1/2015
Sample 3		0.04	0.098	0.3088				0.896088	1.14773
Sample 4		0.038	0.094	0.292				0.905709	1.13346
	0.0125	0.03585	0.09965	0.3122	1.404
	0.0015	0.001938	0.00232146	0.0078	0
growth rate	1.05361	1.02232	1.14198	1.50344
alpha - beta	3757.93	4111.36	3549.58	4971.5

## Sheet: Repression Only
RFP/OD
From 3/24/2015
Time (hr)	0.5	1	2	3	4	5
Sample 1	3240.74	2324.32	1466.67	1117.65	290.909
Sample 2	3600	3116.28	1658.12	2000	711.864
From 4/1/2015
Sample 3		3416.67	1643.68	720.69
Sample 4		3914.29	2034.09	618.421
From 4/14/2015
Sample 5	5230.77	3962.26	2318.18	934.884	724.138	182.609
Sample 6	5923.08	3411.76	1904.76	944.186	586.207	142.857
Average	4498.65	3357.6	1837.58	1055.97	578.28	162.733
Std Error	642.579	245.481	126.687	202.156	100.732	19.8758
				0.0225978	0.0661152
OD measurements
From 3/24/2015
Sample 1	0.0266	0.042	0.11	0.572	1.56
Sample 2	0.03	0.048	0.122	0.572	1.664
From 4/1/2015
Sample 3		0.036	0.087	0.29
Sample 4		0.035	0.088	0.304
From 4/14/2015
Sample 5		0.0368	0.071	0.22	0.884	3.12
Sample 6		0.039	0.068	0.22	0.884	3.224
	OD	0.0394667	0.091	0.363	1.248	3.172
	stderr	0.00198774	0.00871015	0.0675944	0.211225	0.052
	growth rate	0.835403	1.38354	1.23489
	alpha - beta	650.021	1220.07	531.372

## Sheet: Compilation
	Both						No Change
		n=8					n=4
		1	2	3	4			1	2	3	4
		0.024975	0.050125	0.17425	0.569233			0.0125	0.03585	0.09965	0.3122
		0.00307813	0.00865703	0.0394422	0.208618			0.0015	0.001938	0.00232146	0.0078
	growth rate	0.696645	1.24597	1.1838	1.04214	0.106355	growth rate	1.05361	1.02232	1.14198	1.07264	0.0253345
	alpha-beta	392.109	388.455	280.06	353.541	22.5083	alpha - beta	3757.93	4111.36	3549.58	3806.29	115.941
		2974.39	1728.41	640.849	340.217		fluor/OD	3393.8	3513.11	3857.11	3312.76
		354.5	86.0346	58.7422	94.0807		std err	596.19	328.953	264.946	65.8101
	Repression Only
	n=6
	OD	0.0394667	0.091	0.363	1.248
	stderr	0.00198774	0.00871015	0.0675944	0.211225
	growth rate	0.835403	1.38354	1.23489	1.15128	0.115728
	alpha - beta	650.021	1220.07	531.372	800.487	150.308
	average	3357.6	1837.58	1055.97	578.28
	std err	245.481	126.687	202.156	100.732
	Ods					Growth Rates					alpha - beta					fl/od
	1	2	3	4			1	2	3			1	2	3			1	2	3	4
Both	0.024975	0.050125	0.17425	0.569233		Both	0.696645	1.24597	1.1838		Both	392.109	388.455	280.06		Both	2974.39	1728.41	640.849	340.217
Repression Only	0.0394667	0.091	0.363	1.248		Repression Only	0.835403	1.38354	1.23489		Repression Only	650.021	1220.07	531.372		Repression Only	3357.6	1837.58	1055.97	578.28
No change	0.0125	0.03585	0.09965	0.3122		No change	1.05361	1.02232	1.14198		No change	3757.93	4111.36	3549.58		No change	3393.8	3513.11	3857.11	3312.76
													alpha - beta average				growth rate
												Both	353.541	22.5083		Both	1.04214	0.106355
												Repression Only	800.487	150.308		Repression Only	1.15128	0.115728
												No change	3806.29	115.941		No change	1.07264	0.0253345
