# Supplementary material for: N-Terminal-Based Targeted, Inducible Protein Degradation in Escherichia coli
Source: PLoS One. 2016 Feb 22;11(2):e0149746. doi: 10.1371/journal.pone.0149746 (PMC4765774; doi:10.1371/journal.pone.0149746)
Supplement: S7 File — Excel file with all measurements of OD, fluorescence and calculations for S5 Fig calculations. (XLSX) [file pone.0149746.s013.xlsx]

## Sheet: ODs
	08:15:00	09:15:00	10:15:00	11:15:00	12:15:00	01:15:00	02:15:00	03:15:00			Next day	09:00:00	10:00:00	11:00:00	12:30:00	14:00:00	14:30:00	15:00:00	15:30:00	16:00:00	17:00:00	18:00:00
1	0.014	0.0064	0.014	0.012	0.02	0.06	0.17	0.572	1.5		1
2	0.011	0.01	0.009	0.012	0.02	0.072	0.24	0.76	1.83		2
3	0.005	0.013	0.007	0.012	0.012	0.013	0.026	0.062	0.194	0.48	3
4	0.011	0.007	0.013	0.011	0.014	0.02	0.044	0.15	0.506	1.43	4
5	0.012	0.036	0.088	0.3	1	2.16					5
6	0.014	0.029	0.08	0.286	0.928	2.1					6
7	0.005	0.009	0.009	0.01	0.01	0.006	0.006	0.006			7	0.01	0.013	0.015	0.012	0.016	0.02	0.027	0.032	0.0434	0.126	0.374
8	0.005	0.009	0.006	0.008	0.01	0.006	0.008	0.006			8	0.016	0.009	0.015	0.012	0.019	0.019	0.027	0.031	0.0466	0.128	0.436
9	0.006	0.007	0.011	0.007	0.008	0.007	0.012	0.006			9	0.016	0.012	0.01	0.012	0.019	0.02	0.024	0.036	0.049	0.1428	0.495
10	0.008	0.009	0.01	0.012	0.011	0.004	0.008	0.008			10	0.014	0.01	0.01	0.012	0.019	0.021	0.025	0.032	0.0494	0.1354	0.452
Rates																	0.600209	0.339798	0.609447	2.13164
1					1.60944	1.16315	1.25633	0.97503									0.702796	0.276301	0.815227	2.02086
2					1.82455	1.31094	1.18199	0.886519									0.364643	0.81093	0.616603	2.13925
3						1.67398	1.17865	1.26369	0.937797								0.348707	0.49372	0.868429	2.01657
4						1.22378	1.41528	1.26493	1.05184
5	2.56495	1.09861	1.31317	1.22782											0.012375		0.007625	0.014625	0.019625	0.031025	0.113625
6	1.55814	1.30406	1.37191	1.2018													0.006625	0.014625	0.018625	0.034225	0.115625
7																	0.007625	0.011625	0.023625	0.036625	0.130425
8																	0.008625	0.012625	0.019625	0.037025	0.123025
9
10																	1.3026	0.588144	0.915978	1.29811
																	1.58376	0.483545	1.2169	1.2174
																	0.843451	1.4183	0.876851	1.27007
																	0.762028	0.882251	1.26958	1.20079

## Sheet: RFP values
	08:15:00	09:15:00	10:15:00	11:15:00	12:15:00	01:15:00	02:15:00	03:15:00	04:15:00	05:15:00	Next day	09:00:00	10:00:00	11:00:00		14:00:00	14:30:00	15:00:00	15:30:00	16:00:00	17:00:00	18:00:00
1					71	90	189	638	2762		1
2					56	77	224	800	3306		2
3					74	75	118	211	617	2022	3
4					91	117	208	478	1524	4578	4
5	137	188	375	816	3274	11560	13083				5
6	130	213	335	748	2952	10274	12098				6
7											7	86	87	82		72	127	156	188	246	569	1185
8											8	80	90	80		108	122	119	175	296	605	1271
9											9	98	97	85		104	124	138	185	264	591	1402
10											10	90	82	76		58	118	72	145	268	618	1335

## Sheet: Compile
ODs							RFP
1 - WT + tagged	0.02	0.06	0.17	0.572		1	71	90	189	638
2 WT + tagged	0.02	0.072	0.24	0.76		2	56	77	224	800
3 WT + untagged	0.013	0.026	0.062	0.194		3	75	118	211	617
4 WT + untaged	0.02	0.044	0.15	0.506		4	117	208	478	1524
5 clpP + tagged	0.036	0.088	0.3	1		5	188	375	816	3274
6 clpP + tagged	0.029	0.08	0.286	0.928		6	213	335	748	2952
7 del_clpP + untagged	0.027	0.0434	0.126	0.374		7	156	246	569	1185
8 del_clpP + untagged	0.027	0.0466	0.128	0.436		8	119	296	605	1271
9 del_clpP + untagged (no glucose)	0.024	0.049	0.1428	0.495		9	138	264	591	1402
10 del_clpP + untagged (no glc)	0.025	0.0494	0.1354	0.452		10	72	268	618	1335
Growth Rates					RFP over OD
1	1.60944	1.16315	1.25633			1	2100	800	868.75	1046.26
2	1.82455	1.31094	1.18199			2	600	435.484	756.522	1000
3	1.67398	1.17865	1.26369			3	8333.33	4250	3096.15	3081.52
4	1.22378	1.41528	1.26493			4	6700	4647.06	3057.14	2971.77
5	1.09861	1.31317	1.22782			5	5307.69	4166.67	2641.38	3256.57
6	1.30406	1.37191	1.2018			6	8578.95	4071.43	2528.99	3161.22
7	0.675343	1.24503	1.14356			7	6235.29	5868.26	4474.14	3118.13
8	0.766835	1.17064	1.28375			8	4058.82	6721.31	4703.39	2866.2
9	1.0245	1.22528	1.2953			9	6285.71	5487.18	4073.8	2787.63
10	0.965716	1.15774	1.2598			10	1466.67	5532.99	4529.51	2907.24
syn rates						betas
5	4063.3	2944.78	4236.01		3670.26	1	2636.58	2631.01	2289.81		2567.35
6	3740.88	2985.13	4051.47		232.421	2	2890.13	2567.9	2388.68		86.0204
7	3719.99	5044.2	2985.12		4372.63	3	-2076.13	1197.19	483.926		40.5141
8	6795.78	4669.16	3021.55		594.057	4	-517.551	510.741	644.913		480.02
9	5232.16	4444.06	3157.65		4693.93
10	7446.17	4821.4	3062.14		657.421
syn - beta
1	1033.68	1039.25	1380.46
2	780.13	1102.36	1281.58
3	6448.77	3175.44	3888.71
4	4890.18	3861.89	3727.72
5	4063.3	2944.78	4236.01
6	3740.88	2985.13	4051.47
7	3719.99	5044.2	2985.12
8	6795.78	4669.16	3021.55
9	5232.16	4444.06	3157.65
10	7446.17	4821.4	3062.14
